# Supplementary material for: Cochlear implantation outcomes in adults: A scoping review
Source: PLoS One. 2020 May 5;15(5):e0232421. doi: 10.1371/journal.pone.0232421 (PMC7199932; doi:10.1371/journal.pone.0232421)
Supplement: S1 Table — (XLSX) [file pone.0232421.s003.xlsx]

## Sheet: Data extraction scoping review 
Cochlear implantation outcomes in adults: A scoping review. PLOS ONE; Boisvert, Reis, Au, Cowan & Dowell [Supplementary material S3]
												Age at Cochlear implantation surgery							Preoperative Pure-tone average threshold (implanted ear)								Preoperative Speech Recognition Scores (implanted ear; column AC is marked with "y" when the ear to be implanted was not tested alone)											Postoperative Speech Recognition Scores - in QUIET (implanted ear; column AN is marked with "y" when the ear to be implanted was not tested alone)
ID	Title	Published Year	Journal	Study	Country of data collection	Study design (NHMRC classification)	Study groups (N/No/na = No groups)	Total N	N adults with data eligible for scoping review	Onset of hearing loss	Other relevant specific population characteristic (older adults; SSD; Specific etiology...)	Age mean	Age SD	Age CI	Age SE	Age median	Age min	Age max	PTA frequencies averaged	PRE PTA mean	PRE PTA SD	PRE PTA CI	PRE PTA SE	PRE PTA median	PRE PTA min	PRE PTA max	PRE SRS - Test Name	Tested in best-aided condition only?	PRE SRS mean	PRE SRS SD	PRE SRS CI	PRE SRS SE	PRE SRS median	PRE SRS 1st quarter (25%)	PRE SRS 3rd quarter (75%)	PRE SRS min	PRE SRS max	POST SRS Quiet - Test Name	Tested in best-aided condition only?	Timing POST measure	POST SRS mean	POST SRS SD	POST SRS CI	POST SRS SE	POST SRS median	POST SRS 1st quarter (25%)	POST SRS 3rd quarter (75%)	POST SRS min	POST SRS max
1	Is electric acoustic stimulation better than conventional cochlear implantation for speech perception in quiet?	2010	Otology & Neurotology	Adunka 2010	USA	Comparative study with concurrent group(s)	Conventional	20	10	Postling only		61.45	12.13	na	na	na	35.62	75.28	3F (0.5, 1, 2)	83.9	11.5			85.6	71.7	94.4	Monosyllabic words quiet ?dB (%) [best-aided]	y	20.7	11.36	na	na	20	na	na	8	36	Monosyllabic words quiet ?dB (%)		6m	53.8	17.32	na	na	na	na	na	na	na
1			Otology & Neurotology	Adunka 2010																							Sentences quiet ?dB (%) [best aided]	y	68.2	21.69	na	na	75	na	na	23	98
1			Otology & Neurotology	Adunka 2010			EAS (not extracted)		10
2	Cochlear implantation outcomes in patients with autoimmune and immune-mediated inner ear disease	2010	Otology & Neurotology	Aftab 2010	USA	Comparative study with concurrent group(s)	AIED	24	12	Postling only	Autoimmune inner ear disease	49.6	14	na	na	na	31	77	4f (.5, 1, 2, 4)	90	13	na	na	na	na	na	Words ?dB (%)		11	17	na	na	6	na	na	na	na	Words ?dB (%)		>12m	87	11	na	na	92	na	na	na	na
2				Aftab 2010																							Sentences ?dB (%)		11	15	na	na	9	na	na	na	na	Sentences ?dB (%) (n=9)		>12m	77	7	na	na	98	na	na	na	na
2				Aftab 2010			No AIED		12	Postling only		56.8	17	na	na	na	27	83	4f (.5, 1, 2, 4)	102	18	na	na	na	na	na	Words ?dB (%)		20	11	na	na	22	na	na	na	na	Words ?dB (%)		>12m	72	14	na	na	74	na	na	na	na
2				Aftab 2010																							Sentences ?dB (%)		39	16	na	na	43	na	na	na	na	Sentences ?dB (%) (n=11)		>12m	96	4	na	na	100	na	na	na	na
3	Cochlear Implants in Subjects Over Age 65: Quality of Life and Audiological Outcomes	2016	Medical Science Monitor	Aimoni 2016	Italy	Comparative study with concurrent group(s)	65-86 years	57	42	Postling only	Older adults	75.5	5.7	na	na	na	na	na	3f (.5, 1, 2)	97	na	na	na	na	na	na	Speech perception categories (0-6)		2.75	0.95	na	na	2.5	na	na	0	4	Speech perception categories (0-6)		12m	6	0	na	na	6	na	na	6	6
3				Aimoni 2016			40-59 years		15	Postling only		49.5	5.9	na	na	na	na	na	3f (.5, 1, 2)	108	na	na	na	na	na	na	Speech perception categories (0-6)		2.5	1.87	na	na	2.5	na	na	0	5	Speech perception categories (0-6)		12m	3.16	2.31	na	na	3.5	na	na	1	6
4	Cochlear implantation in the elderly: surgical and hearing outcomes	2013	BMC surgery	Alice 2013	Italy	Comparative study no concurrent group	No	17	17	Postling only	Elderly	70.47	3.94	na	na	na	65	79	3F (0.5, 1, 2)	111.25	17.51	na	na	na	na	na	Speech recognition threshold (dB)		75.45	na	na	na	na	na	na	na	na	Speech recognition threshold (dB)		11m	50	na	na	na	na	na	na	na	na
5	Results With Cochlear Implantation in Adults With Speech Recognition Scores Exceeding Current Criteria	2012	Otology & Neurotology	Amoodi 2012(b)	Canada	Comparative study no concurrent group	No	27	27	Postling only	na	54.55	in table	na	na	na	26	89	3f (.5, 1, 2)	90.185	16.902	na	na	93	55	118	Monosyllabic words 65dB (%)		tested in best-aided condition only	na	na	na	na	na	na	na	na	Monosyllabic words 65dB (%)		12m	65.63	13.81	na	na	na	na	na	22	88
5				Amoodi 2012(b)																							Sentences 65dB (%)		tested in best-aided condition only	na	na	na	na	na	na	na	na	Sentences 65dB (%)		12m	94.7	5.68	na	na	na	na	na	76	100
6	Comparison of pseudobinaural hearing to real binaural hearing rehabilitation after cochlear implantation in patients with unilateral deafness and tinnitus	2011	Otology & Neurotology	Arndt 2011	Germany	Case series (post or pre/post)	No	11	11	Postling only	SSD	43.55	11.9	na	na	41	23	68	na	98.36	12.5	na	na	99	80	117	Monosyllabic word 70dB SPL (%)		≤ 30	na	na	na	na	na	na	na	30	na		6m	na	na	na	na	na	na	na	na	na
6				Arndt 2011																							Sentence in noise unaided 0dB SNR, SssdNnh 65dB SPL (%)	y	14.49	10.32	na	na	14.62	na	na	0	39.15
6				Arndt 2011																							Sentence in noise unaided 0dB SNR, S0N0 65dB SPL (%)	y	69.47	24.68	na	na	74.06	na	na	10.38	93.4
6				Arndt 2011																							Sentence in noise unaided 0dB SNR, SnhNssd 65dB SPL (%)	y	95.54	9.66	na	na	99.53	na	na	67.45	100
6				Arndt 2011																							Sentence in noise unaided adaptive (noise 65dB SPL) SssdNnh 50% SRT (SNR)	y	na	na	na	na	-0.6	-2.06	0.03	-3.56	2.33
6				Arndt 2011																							Sentence in noise unaided adaptive (noise 65dB SPL) S0N0 50% SRT (SNR)	y	na	na	na	na	-6.92	-7.19	-5.89	-7.71	-4.62
6				Arndt 2011																							Sentence in noise unaided adaptive (noise 65dB SPL) SnhNssd 50% SRT (SNR)	y	na	na	na	na	-14.04	-16.43	-13.25	-17.81	-12.45
7	Cochlear implant treatment of patients with single-sided deafness or asymmetric hearing loss	2017	Hno	Arndt 2017	Germany	Comparative study with concurrent group(s)		85	45	Postling only		na	na	na	na	45.3	22.5	68.3	3f (.5, 1, 2)	108.33	10.4	na	na	na	na	na	Sentences adaptive (dB) (SssdNnh)	y	na	na	na	na	0.29	-0.72	1.57	na	na	Sentences adaptive (dB) (SssdNnh)		12m	na	na	na	na	na	na	na	na	na
7				Arndt 2017																							Sentences adaptive (dB) (S0N0)	y	na	na	na	na	-4.94	-5.7	-3.53	na	na	Sentences adaptive (dB) (S0N0)		12m	na	na	na	na	na	na	na	na	na
7				Arndt 2017					40	Postling only		na	na	na	na	53.7	21.8	71.2	3f (.5, 1, 2)	109	9.64	na	na	na	na	na	Sentences adaptive (dB) (SssdNnh)	y	na	na	na	na	1.95	-0.21	3.23	na	na	Sentences adaptive (dB) (SssdNnh)		12m	na	na	na	na	na	na	na	na	na
7				Arndt 2017																							Sentences adaptive (dB) (S0N0)	y	na	na	na	na	-2.89	-4.29	-2	na	na	Sentences adaptive (dB) (S0N0)		12m	na	na	na	na	na	na	na	na	na
8	Quality control after insertion of the nucleus contour and contour advance electrode in adults	2007	Ear and Hearing	Aschendorff 2007	Germany	Comparative study no concurrent group	No	43	43	Both pre- and post ling		53.2	23.4	na	na	na	23	79	na	na	na	na	na	na	na	na	na		na	na	na	na	na	na	na	na	na	Monosyllabic words 70dB SPL (%)		12m	58.1	28.9	na	na	na	na	na	5	100
8				Aschendorff 2007																																		Sentences 70dB SPL (%)		12m	75.8	30.2	na	na	na	na	na	0	100
9	Conservation of residual acoustic hearing after cochlear implantation	2006	Otology & Neurotology	Balkany 2006	USA	Comparative study with concurrent group(s)	Conserved residual hearing	28	9	Both pre- and post ling	All had some measurable hearing preop	49.11	24.73	na	na	44	21	89	3f (.25, .5, 1)	104.3	8.89	na	na	105	91.7	115	Monosyllabic words 70dB SPL (%) [best aided]	y	6	na	na	na	na	na	na	na	na	Monosyllabic words 70dB SPL (%)		9m	24	na	na	na	na	na	na	na	na
9				Balkany 2006			Conserved residual hearing															na	na				Sentences quiet 70dB SPL (%) [best aided]	y	3.5	na	na	na	na	na	na	na	na	Sentences quiet 70dB SPL (%)		9m	35	na	na	na	na	na	na	na	na
9				Balkany 2006			Partial loss of residual hearing		16	Both pre- and post ling	All had some measurable hearing preop	64	17.91	na	na	70.5	33	89	3f (.25, .5, 1)	83.23	11.27	na	na	83.4	68.3	100	Monosyllabic words 70dB SPL (%) [best aided]	y	6.7	na	na	na	na	na	na	na	na	Monosyllabic words 70dB SPL (%)		10m	39.7	na	na	na	na	na	na	na	na
9				Balkany 2006			Partial loss of residual hearing															na	na				Sentences quiet 70dB SPL (%) [best aided]	y	8.6	na	na	na	na	na	na	na	na	Sentences quiet 70dB SPL (%)		10m	50.7	na	na	na	na	na	na	na	na
9				Balkany 2006			Complete loss of residual hearing		3	Both pre- and post ling	All had some measurable hearing preop	68	11.35	na	na	73	55	76	3f (.25, .5, 1)	109.47	2.54	na	na	110	106.7	111.7	Monosyllabic words 70dB SPL (%) [best aided]	y	0	na	na	na	na	na	na	na	na	Monosyllabic words 70dB SPL (%)		11m	34.5	na	na	na	na	na	na	na	na
9				Balkany 2006			Complete loss of residual hearing																				Sentences quiet 70dB SPL (%) [best aided]	y	0	na	na	na	na	na	na	na	na	Sentences quiet 70dB SPL (%)		11m	63	na	na	na	na	na	na	na	na
10	Relationship between intraoperative eCAP thresholds and postoperative psychoacoustic levels as a prognostic tool in evaluating the rehabilitation of cochlear implantees	2007	Audiology and Neurotology	Basta 2007	Germany	Comparative study with concurrent group(s)		22	11	Postling only	na	44.2	21.1	na	na	na	na	na	3f (1, 2, 4)	na	na	na	na	na	na	na	na		na	na	na	na	na	na	na	na	na	Monosyllabic words 65dB (%)		12m	98.2	4.5	na	na	na	na	na	na	na
10				Basta 2007			Poor performers <50%		11	Postling only		57	20.2	na	na	na	na	na	3f (1, 2, 4)	na	na	na	na	na	na	na	na		na	na	na	na	na	na	na	na	na	Monosyllabic words 65dB (%)		12m	64.3	14	na	na	na	na	na	na	na
11	Relative importance of monaural sound deprivation and bilateral significant hearing loss in predicting cochlear implantation outcomes	2011	Ear and Hearing	Boisvert 2011	Canada	Comparative study no concurrent group		16	16	Both pre- and post ling		51	na	na	na	na	27	71	3f (.5, 1, 2)	>87		na	na	na	87	>115	na		na	na	na	na	na	na	na	na	na	Sentences 70dBA (%)		12m	52	31.71	na	na	67	na	na	3	87
12	Choice of ear for cochlear implantation in adults with monaural sound-deprivation and unilateral hearing aid	2012	Otology & Neurotology	Boisvert 2012	Sweden	Comparative study with concurrent group(s)	Received CI in sound-deprived ear	30	15	Both pre- and post ling		64	14	na	na	66	27	82	3f(.5,1,2)	109	na	na	na	na	na	na	Monosyllabic words 65dB SPL (%)	y	22.53	21.41	na	na	na	na	na	0	76	Monosyllabic words 65dB SPL (%)		>6m	40.13	17.51	na	na	na	na	na	13	70
12				Boisvert 2012			Received CI in the aided ear		15	Both pre- and post ling		63	13	na	na	62	28	79	3f(.5,1,2)	96	na	na	na	na	na	na	Monosyllabic words 65dB SPL (%)		9.07	13.37	na	na	na	na	na	0	38	Monosyllabic words 65dB SPL (%)		>6m	50.6	18.91	na	na	na	na	na	13	78
13	Long-term monaural auditory deprivation and bilateral cochlear implants	2012	NeuroReport	Boisvert 2012(b)	Australia	Comparative study no concurrent group	No	10	10	Both pre- and post ling		61	na	na	na	na	37	88	3f (.5, 1, 2)	117.2	5.51	na	na	120	108	122	na		na	na	na	na	na	na	na	na	na	Averaged monosyllabic words and sentences at 65 dB SPL (%)		12m	45.71	27.75	na	na	56.86	na	na	0.94	75.82
14	Long-Term Asymmetric Hearing Affects Cochlear Implantation Outcomes Differently in Adults with Pre- and Postlingual Hearing Loss	2015	PLoS ONE	Boisvert 2015	Canada, Australia, Sweden	Comparative study with concurrent group(s)	CI in better ear	146	48	Both pre- and post ling		57.1	17.8	na	na	na	na	na	3f (.5, 1, 2)	108.3	11.7	na	na	na	na	na	Standardised scores obtained from words and sentences - 60 or 65 dBSPL - best aided condition (%)	y	na	na	na	na	0	0	10.23	na	na	Standardised scores obtained from words and sentences - 60 or 65 dBSPL (%)		6m	47.1	28.7	na	na	56.14	31.57	78.94	na	na
14				Boisvert 2015			CI in poorer ear		98	Both pre- and post ling		58.7	17.3	na	na	na	na	na	3f (.5, 1, 2)	113.1	10.1	na	na	na	na	na	Standardised scores obtained from words and sentences - 60 or 65 dBSPL - best aided condition (%)	y	na	na	na	na	24.56	3.21	52.92	na	na	Standardised scores obtained from words and sentences - 60 or 65 dBSPL (%)		6m	40	28.8	na	na	54.09	26.31	69.29	na	na
14				Boisvert 2015
15	One-year follow up of auditory performance in post-lingually deafened adults implanted with the Neurelec Digisonic (R) SP/Saphyr (R) Neo cochlear implant system	2015	Audiology Research	Borger 2015	France	Case series (post or pre/post)	No	10	10	Postling only		55.9	11.06	na	na	na	34	70	4f (.5, 1, 2, 4)	97.5	na	na	na	na	na	na	Sentences 65 dB SPL (%)		9.1	19.2	na	na	na	na	na	0	47	Sentences 65 dB SPL (%)		12m	94.4	7.8	na	na	na	na	na	na	na
15				Borger 2015																							Disyllabic words 65dB SPL (%)		0	na	na	na	na	na	na	0	0	Disyllabic words 65dB SPL (%)		12m	78	12.3	na	na	na	na	na	na	na
15				Borger 2015																							Disyllabic words 65dB SPL + 10 SNR (%)		0	na	na	na	na	na	na	0	0	na		12m	na	na	na	na	na	na	na	na	na
16	In Patients Undergoing Cochlear Implantation, Psychological Burden Affects Tinnitus and the Overall Outcome of Auditory Rehabilitation	2017	Frontiers in Human Neuroscience	Brueggemann 2017	Germany	Case series (post or pre/post)	No	47	47	Postling only	na	na	na	na	na	na	na	na	na	na	na	na	na	na	na	na	Monosyllabic words 65dB HL (%)		3.08	8.81	na	na	na	na	na	na	na	Monosyllabic words 65dB HL (%)		6m	28.27	28.72	na	na	na	na	na	na	na
16				Brueggemann 2017
16				Brueggemann 2017
16				Brueggemann 2017
17	Effects of Cochlear Implantation on Binaural Hearing in Adults With Unilateral Hearing Loss	2018	Trends in hearing	Buss 2018	USA	Comparative study with concurrent group(s)	Cochlear implants	20	20	Postling only	SSD, moderate-to-profound HL	50	na	na	na	na	23	66	4f(.5,1,2,4)	na	na	na	na	na	>65	na	Monosyllabic words 60dB (%)		4	na	na	na	0	0	9.3	0	24	Monosyllabic words 60dB (%)		12m	55	na	na	na	56	46	67	10	84
17				Buss 2018			Normal hearing		na
18	Monaural or binaural sound deprivation in postlingual hearing loss: Cochlear implant in the worse ear	2016	Laryngoscope	Canale 2016	Italy	Comparative study with concurrent group(s)	Group A - Sound-deprived ear implanted	30	15	Both pre- and post ling		54.2	12.6	na	na	na	35	78	3f(.5,1,2)	113.22	11.78	na	na	na	na	na	na		na	na	na	na	na	na	na	na	na	Words (%)		14m	84	16	na	na	na	na	na	na	na
18				Canale 2016			Group B - Nondeprived ear implanted		15	Postling only		51.1	14.3	na	na	na	26	75	3f(.5,1,2)	84.62	24.59	na	na	na	na	na	na		na	na	na	na	na	na	na	na	na	Words (%)		14m	86	20	na	na	na	na	na	na	na
19	Cochlear Implantation in the Octogenarian and Nonagenarian	2010	Otology & Neurotology	Carlson 2010	USA	Comparative study with concurrent group(s)	Younger <80y	180	149	Postling only		55.4	na	na	na	na	18	79	3f (0.5-2)	89.2	na	na	na	na	na	na	Monosyllabic words ?dB (%)		14.77	na	na	na	na	na	na	na	na	Monosyllabic words ?dB (%)		>6m	65	na	na	na	na	na	na	na	na
19				Carlson 2010			Younger <80y																				Sentences in quiet ?dB (%)		19	na	na	na	na	na	na	na	na	Sentences in quiet ?dB (%)		>6m	85	na	na	na	na	na	na	na	na
19				Carlson 2010			Younger <80y																				Sentences in noise ? dBSNR ? (SNR)		18.43	na	na	na	na	na	na	na	na
19				Carlson 2010			Older 80+		31	Postling only		84.8	na	na	na	na	80	93	3f (0.5-2)	72.5	na	na	na	na	na	na	Monosyllabic words ?dB (%)		15.46	na	na	na	na	na	na	na	na	Monosyllabic words ?dB (%)		>6m	64.3	na	na	na	na	na	na	na	na
19				Carlson 2010			Older 80+																				Sentences in quiet ?dB (%)		22.44	na	na	na	na	na	na	na	na	Sentences in quiet ?dB (%)		>6m	78.5	na	na	na	na	na	na	na	na
19				Carlson 2010			Older 80+																				Sentences in noise ? dBSNR ? (SNR)		18.07	na	na	na	na	na	na	na	na
20	Evaluation of Audiometric Thresholds and Speech Perception Sentence Test in Adults and Elderly After Cochlear Implantation	2016	Current Aging Science	Carvalho 2016	Brazil	Comparative study with concurrent group(s)	Adults	59	30	Postling only		44	na	na	na	na	18	58	3f (.5-2)	na	na	na	na	na	na	na	Speech test battery (undefined) 65dB SPL (%) [best aided]	y	na	na	na	na	0	na	na	na	na	Speech test battery (undefined) 65dB SPL (%)		12m	94	na	na	na	na	na	na	na	na
20				Carvalho 2016			Elderly		29	Postling only		69	na	na	na	na	60	86	3f (.5-2)	na	na	na	na	na	na	na	Speech test battery (undefined) 65dB SPL (%) [best aided]	y	na	na	na	na	0	na	na	na	na	Speech test battery (undefined) 65dB SPL (%)		12m	90	na	na	na	na	na	na	na	na
21	Cochlear implantation outcomes in older adults	2015	Hearing, Balance and Communication	Castiglione 2015	Italy	Comparative study no concurrent group	No	30	30	Postling only	Older adults	na	na	na	na	70.5	65	79	4f (.5,1,2,4)	118.8	17.8	na	na	na	na	na	Disyllabic/Trisyllabic words (dB SPL necessary to identify 50% correct)		90	na	na	na	na	na	na	na	na	Disyllabic/Trisyllabic words (dB SPL necessary to identify 50% correct)		12m	65	na	na	na	na	na	na	na	na
22	Cochlear implantation outcomes in advanced otosclerosis	2014	American Journal of Otolaryngology	Castillo 2014	Spain	Comparative study with concurrent group(s)	Far advanced otosclerosis	34	17	Postling only	far advanced otosclerosis	55.6	na	na	na	na	na	na	4f (.5-4)	112	15.3	na	na	na	85	120	Monosyllabic words ? dB (%) [unknown ear]	?	3	6.7	na	na	na	na	na	0	20	Monosyllabic words ? dB (%) [unknown ear]	?	12m	89.66	na	na	na	na	na	na	na	na
22				Castillo 2014			Far advanced otosclerosis																				Disyllabic words ?dB (%) [unknown ear]	?	5	9.3	na	na	na	na	na	0	24	Disyllabic words ?dB (%) [unknown ear]	?	12m	91.3	na	na	na	na	na	na	na	na
22				Castillo 2014			Far advanced otosclerosis																				Sentence quiet ?dB (%) [unknown ear]	?	11	21.8	na	na	na	na	na	0	66	Sentence quiet ?dB (%) [unknown ear]	?	12m	100	na	na	na	na	na	na	na	na
22				Castillo 2014			Matched with unknown etiology		17	Postling only	na	56.6	na	na	na	na	na	na	4f (.5-4)	112	23	na	na	na	50	120	Monosyllabic words ? dB (%) [unknown ear]	?	3.5	10	na	na	na	na	na	0	30	Monosyllabic words ? dB (%) [unknown ear]	?	12m	67.21	na	na	na	na	na	na	na	na
22				Castillo 2014			Matched with unknown etiology																				Disyllabic words ?dB (%) [unknown ear]	?	8	23	na	na	na	na	na	0	84	Disyllabic words ?dB (%) [unknown ear]	?	12m	78.68	na	na	na	na	na	na	na	na
22				Castillo 2014			Matched with unknown etiology																				Sentence quiet ?dB (%) [unknown ear]	?	10	29	na	na	na	na	na	0	100	Sentence quiet ?dB (%) [unknown ear]	?	12m	92.95	na	na	na	na	na	na	na	na
23	Cochlear implants with fine structure processing improve speech and tone perception in Mandarin-speaking adults	2013	Acta Oto-Laryngologica	Chen 2013	China	Comparative study no concurrent group	No	10	10	Postling only	na	31.1	na	na	na	na	19.1	51.4	na	na	na	na	na	na	na	na	Monosyllabic words 65dB SPL (%)		na	na	na	na	3.41	0	5	0	26	Monosyllabic words 65dB SPL (%)		6m	31.86	na	na	na	18	8.4	55.5	0	76.31
23				Chen 2013																							Sentences quiet, 65dB SPL (%)		na	na	na	na	0	0	20	0	59	Sentences quiet, 65dB SPL (%)			53.9	na	na	na	61.3	23.41	79.4	0	100
23				Chen 2013																							Speech in noise 62dB SPL; +10 SNR (%)		na	na	na	na	0	0	7	0	25	Tone perception 65dB SPL (%)			76.44	na	na	na	79.39	70.85	94.23	23.75	100
23				Chen 2013																							Tone perception 65dB SPL (%)		na	na	na	na	52.1	32.8	64.03	24	96.45
24	OCTO "Outcomes of Cochlear Implant for the Octogenarians: Audiologic and Quality-of-Life"	2014	Otology & Neurotology	Cloutier 2014	Canada	Case series (post or pre/post)	No	25	25	Unknown		83.51	2.88	na	na	83.2	80	90.4	3f (0.5-2)	104	9.72	na	na	102	83	120	Sentence quiet 70dBA (%) [best aided]	y	11.92	15.32	na	na	0	na	na	0	54	Sentence quiet 70dBA (%) [n=17 CI alone, best aided comparison with n=25 full]		>12m	56.3	23.4	na	na	60	na	na	20	91
25	Quality of life after intervention with a cochlear implant or hearing aid	2016	Laryngoscope	Contrera 2016	USA	Comparative study with concurrent group(s)	Cochlear implants	50	50	Postling only		69.2	na	na	na	na	na	na	unknown (4f - 0.5, 1, 2, 4 reported in Chen 2014)	69.4	na	na	na	na	na	na	na		na	na	na	na	na	na	na	na	na	na		12m	na	na	na	na	na	na	na	na	na
25				Contrera 2016
25				Contrera 2016
25				Contrera 2016			Hearing aids		na		na	na	na	na	na	na	na	na	na	na	na	na	na	na	na	na	na		na	na	na	na	na	na	na	na	na	na		na	na	na	na	na	na	na	na	na	na
26	Intraoperative Neural Response Telemetry as a Predictor of Performance	2010	Otology & Neurotology	Cosetti 2010	USA	Case series (post or pre/post)	No	71	73	Both pre- and post ling		56.5	na	na	na	na	28	92	aided PTA only	na	na	na	na	na	na	na	Monosyllabic words 65dB SPL (%)		5	na	na	na	na	na	na	0	30	Monosyllabic words 65dB SPL (%)		12m	64	na	na	na	na	na	na	0	92
27	The effects of residual hearing in traditional cochlear implant candidates after implantation with a conventional electrode	2013	Otology & Neurotology	Cosetti 2013	USA	Comparative study with concurrent group(s)	Residual hearing	129	37	Both pre- and post ling		52.9	na	na	na	na	21	91	3f (.25, .5, 1)	82.1	na	na	na	na	na	na	Monosyllabic words - tested in best aided condition (%)	y	4.79	na	na	na	na	na	na	na	na	Monosyllabic words (%)		12m	57.1	31.1	na	na	na	na	na	na	na
27				Cosetti 2013																																		Sentences (%)		12m	83.7	24.8	na	na	na	na	na	na	na
27				Cosetti 2013			No residual hearing		92	Both pre- and post ling		61.8	na	na	na	na	19	89	3f (.25, .5, 1)	85.5	na	na	na	na	na	na	Monosyllabic words - tested in best aided condition (%)	y	5.55	na	na	na	na	na	na	na	na	Monosyllabic words (%)		12m	59.9	22.4	na	na	na	na	na	na	na
27				Cosetti 2013																																		Sentences (%)		12m	99.9	101.6	na	na	na	na	na	na	na
28	Cochlear implantation in patients with substantial residual hearing	2004	Laryngoscope	Cullen 2004	USA	Comparative study no concurrent group	No	12	12	Unknown	na	68.58	7.08	na	na	69	60	81	na	na	na	na	na	na	na	na	Monosyllabic words (%)		15.83	11.58	na	na	11	na	na	4	36	Monosyllabic words (%)		6m	48.47	na	na	na	na	na	na	na	na
28				Cullen 2004															na	na	na	na	na	na	na	na	Sentences (%)		74.41	12.59	na	na	77	na	na	49	91	Sentences (%)		6m	89.15	na	na	na	na	na	na	na	na
29	Performance Plateau in Prelingually and Postlingually Deafened Adult Cochlear Implant Recipients	2017	Otology & Neurotology	Cusumano 2017	USA	Comparative study with concurrent group(s)	Postlingual	118	102	Postling only	na	40.6	14.4	na	na	38.5	na	na	na	na	na	na	na	na	na	na	Monosyllabic words ?dB (%)		5.2	na	na	na	na	na	na	na	na	Monosyllabic words ?dB (%)		12m	57.6	na	na	na	na	na	na	na	na
29				Cusumano 2017			Prelingual		16	Preling only	na	65.2	15.3	na	na	69	25	68	na	na	na	na	na	na	na	na	Monosyllabic words ?dB (%)		2.6	na	na	na	na	na	na	na	na	Monosyllabic words ?dB (%)		12m	39.6	na	na	na	na	na	na	na	na
29				Cusumano 2017			Prelingual																				Sentences in fixed noise ?dB ?SNR (%)		6.56	10.44	na	na	0	na	na	0	28
30	Late Cochlear Implantation in Early-Deafened Adults: A Detailed Analysis of Auditory and Self-Perceived Benefits	2018	Audiology and Neurotology	Debruyne 2018	The Netherlands	Comparative study no concurrent group	No	27	27	Preling only	na	45	in table	na	na	na	20	71	3f (.5-2)	105.44	9.63	na	na	na	85	120	Phoneme 65 or 75 dB (Best aided) (%)	y	30.2	all info in table	na	na	na	na	na	0	73	Phoneme 65 or 75 dB (Best aided?) (%)		12m	44.2	in table	na	na	na	na	na	0	88
30				Debruyne 2018																							Sentence quiet - dB at participants' preferred level (best aided) (%)	y	26.5	all info in table	na	na	na	na	na	0	90	Sentence quiet - dB at participants' preferred level (best aided?) (%)	?	12m	42.4	in table	na	na	na	na	na	0	100
31	Cochlear Implantation in Postlingual Adult Patients With Long-Term Auditory Deprivation	2017	Otology & Neurotology	delMarMedina 2017	Spain	Comparative study with concurrent group(s)	Less than 10y of auditory deprivation	103	61	Both pre- and post ling		50.9	na	52.8-59.7	na	na	na	na	na	na	na	na	na	na	na	na	na		na	na	na	na	na	na	na	na	na	Disyllabic words live voice 65dB (%)		12m	na	na	na	na	85	64.16	95.83	na	na
31				delMarMedina 2017			More than 10y of auditory deprivation		42	Both pre- and post ling		56.3	na	15.8-59.7	na	na	na	na	na	na	na	na	na	na	na	na	na		na	na	na	na	na	na	na	na	na	Disyllabic words live voice 65dB (%)		12m	na	na	na	na	72.91	56.66	87.91	na	na
32	Predictive factors of speech understanding in adults with cochlear implants	2016	B-Ent	Dierickx 2016	Belgium	Case series (post or pre/post)	No	66	66	Postling only	na	57.8	15.1	na	na	na	18	81	3f (0.5-2)	108.8	16.5	na	na	na	60	130	Phonemes in monosyllabic words 70dB SPL (%)		na	na	na	na	na	na	na	na	30	Phonemes in monosyllabic words 70dB SPL (%)		>6m	65.1	22.4	na	na	na	na	na	3	100
33	Effect of Cochlear Implantation on Quality of Life in Adults with Unilateral Hearing Loss	2018	Audiology and Neurotology	Dillon 2018	USA	Case series (post or pre/post)	unilateral hearing loss	64	20	Postling only	UHL	50	11.5	na	na	na	23	66	na	na	na	na	na	na	na	na	Monosyllabic words ?dB (%)		4	na	na	na	na	na	na	na	na	na		12m	na	na	na	na	na	na	na	na	na
33				Dillon 2018
33				Dillon 2018
33				Dillon 2018			Conventional CI		13	Postling only		61	6	na	na	na	na	na	3F (0.5, 1, 2)	94	19	na	na	na	65	120	Monosyllabic words ?dB (%)		6	na	na	na	na	na	na	na	na	na		na	na	na	na	na	na	na	na	na	na
33				Dillon 2018			EAS		31	Postling only
33				Dillon 2018
34	The effects of cochlear implantation on quality of life in the elderly	2014	European Archives of Oto-Rhino-Laryngology	DiNardo 2014	Italy	Comparative study with concurrent group(s)	60+	40	20	Postling only		67.55	5.48	na	na	66.66	60.16	70.16	na	na	na	na	na	na	na	na	na		na	na	na	na	na	na	na	na	na	Bisyllabic words 70dB HL (%)		>6m	53	25	na	na	60.19	37.62	70.3	0	85.54
34				DiNardo 2014			60+																															Sentences quiet 70dB HL (%)		>6m	72.7	31	na	na	86.11	55.57	95.34	2.8	100
34				DiNardo 2014			60+
34				DiNardo 2014			Under 55y		20	Postling only		47.31	4.22	na	na	47.705	40	54.58	na	na	na	na	na	na	na	na	na		na	na	na	na	na	na	na	na	na	Bisyllabic words 70dB HL (%)		>6m	72.7	25	na	na	73.63	65.46	90.39	49.81	100
34				DiNardo 2014			Under 55y																															Sentences quiet 70dB HL (%)		>6m	83.8	24	na	na	87.56	81.85	98.04	59.83	100
34				DiNardo 2014			Under 55y
35	Speech intelligibility and subjective benefit in single-sided deaf adults after cochlear implantation	2017	Hearing Research	Finke 2017	Germany	Comparative study with concurrent group(s)	Prospective data collection (completed BBSS)	100	48	Postling only	SSD	52.1	11.1	na	na	na	23.2	77.5	na	na	na	na	na	na	na	na	na		na	na	na	na	na	na	na	na	na	Monosyllabic words 65dB SPL (%) (n=73)		12m	48.43	na	na	na	55.15	34.97	67.71	na	na
35				Finke 2017			Retrospective data collection		52	Postling only	SSD	45.9	12.6	na	na	na	21.3	73.5	na	na	na	na	na	na	na	na	na		na	na	na	na	na	na	na	na	na	Sentences 65dB SPL (%) (n=73)		12m	71.87	na	na	na	83.92	57.58	91.07	na	na
35				Finke 2017					na		Bilateral CIs
36	Cochlear implantation in adults with asymmetric hearing loss	2012	Ear and Hearing	Firszt 2012	USA	Comparative study no concurrent group	Postlingual	10	7	Postling only	na - asymetric HL (mild to moderate in better ear)	63.86	20.72	na	na	76	28	82	3f (.5-2)	99.76	17.44	na	na	103	71.6	120	Monosyllabic words 60dB SPL dB (%)		7.03	na	na	3.24	na	na	na	na	na	Monosyllabic words 60dB SPL (%)		6m	50	na	na	6.22	na	na	na	29	29
36				Firszt 2012			Postlingual																				Sentences quiet 50dB SPL (%)		0	na	na	1	na	na	na	na	na	Sentences quiet 50dB SPL (%)		6m	39.64	na	na	6.43	na	na	na	na	na
36				Firszt 2012			Postlingual																				Sentence test 1 in noise, 60dB SPL, +8dB SNR (%)		10.03	na	na	8.89	na	na	na	na	na
36				Firszt 2012			Prelingual		3	Preling only	na - asymetric HL (mild to moderate in better ear)	27.33	1.15	na	na	28	28	28	3f (.5-2)	105	13.64	na	na	108.3	90	116.7	Monosyllabic words 60dB SPL dB (%)		0	0	na	na	na	na	na	0	10.46	Monosyllabic words 65dB SPL (%)		6m	4.6	3.33	na	na	3.33	na	na	0	10.46
36				Firszt 2012			Prelingual																				Sentences quiet 50dB SPL (%)		0	0	na	na	na	na	na	0	0	Sentences quiet 50dB SPL (%)		6m	2.41	4.18	na	na	0	na	na	0	7.24
36				Firszt 2012			Prelingual																				Sentence test 1 in noise, 60dB SPL, +8dB SNR (%)		0	0	na	na	na	na	na	0	0
37	Results in Adult Cochlear Implant Recipients With Varied Asymmetric Hearing: A Prospective Longitudinal Study of Speech Recognition, Localization, and Participant Report	2018	Ear and Hearing	Firszt 2018	USA	Case series (post or pre/post)	No	47	47	Postling only	na	62.8	14.6	na	na	na	25	83	4f(.5-4)	103	na	na	na	na	na	na	Monosyllabic words 60dB SPL (%) [n=39/47]		4	7	na	na	na	na	na	na	na	Monosyllabic words 60dB SPL (%) [n=39/47]		12m	51	22	na	na	na	na	na	na	na
37				Firszt 2018
37				Firszt 2018
38	Clinical and psychosocial risk factors of hearing outcome in older adults with cochlear implants	2015	Laryngoscope	Francis 2015	USA	Comparative study no concurrent group		133	133	Both pre- and post ling		na	na	na	na	na	na	na	na	na	na	na	na	na	na	na	Phonemes in monosyllabic words 70dB SPL (%) [best aided]	y	27.72	na	na	3.53	na	na	na	na	na	Phonemes in monosyllabic words 70dB SPL (%)		12m	65.83	na	na	2.98	na	na	na	na	na
39	Outcomes of cochlear implantation in adults with asymmetric hearing loss	2015	Otology & Neurotology	Franko-Tobin 2015	USA	Comparative study with concurrent group(s)	Asymmetric Mod-Sev	29	10	Postling only	Asymmetric PTA pre-CI	65.6	18.6	na	na	na	na	na	3f (.5-2)	83.8	5.2	na	na	na	na	na	Monosyllabic words 60dB SPL (%)		6.8	9.6	na	na	na	na	na	na	na	Monosyllabic words 60dB SPL (%)		12m	55.31	12.21	na	na	na	na	na	na	na
39				Franko-Tobin 2015			Asymmetric Mod-Sev																				Phonemes in monosyllabic words 60dB SPL (%)		13.9	21.1	na	na	na	na	na	na	na	Phonemes in monosyllabic words 60dB SPL (%)		12m	75.6	13.11	na	na	na	na	na	na	na
39				Franko-Tobin 2015			Asymmetric Mod-Sev																				Sentences quiet 60dB SPL (%)		13.5	16.5	na	na	na	na	na	na	na	Sentences quiet 60dB SPL (%)		12m	84.21	9.84	na	na	na	na	na	na	na
39				Franko-Tobin 2015			Asymmetric Mod-Prof		6	Postling only		52	20.2	na	na	na	na	na	3f (.5-2)	86.4	14.8	na	na	na	na	na	Monosyllabic words 60dB SPL (%)		3.6	8	na	na	na	na	na	na	na	Monosyllabic words 60dB SPL (%)		12m	42.92	15.93	na	na	na	na	na	na	na
39				Franko-Tobin 2015			Asymmetric Mod-Prof																				Phonemes in monosyllabic words 60dB SPL (%)		8	17.9	na	na	na	na	na	na	na	Phonemes in monosyllabic words 60dB SPL (%)		12m	69.13	16.96	na	na	na	na	na	na	na
39				Franko-Tobin 2015			Asymmetric Mod-Prof																				Sentences quiet 60dB SPL (%)		8.7	13.4	na	na	na	na	na	na	na	Sentences quiet 60dB SPL (%)		12m	72.81	25.61	na	na	na	na	na	na	na
39				Franko-Tobin 2015			Asymmetric Sev-Prof		19	Postling only		62.4	17.1	na	na	na	na	na	3f (.5-2)	88.9	12.4	na	na	na	na	na	Monosyllabic words 60dB SPL (%)		5.4	9.5	na	na	na	na	na	na	na	Monosyllabic words 60dB SPL (%)		12m	39.2	14.69	na	na	na	na	na	na	na
39				Franko-Tobin 2015			Asymmetric Sev-Prof																				Phonemes in monosyllabic words 60dB SPL (%)		16.6	20.1	na	na	na	na	na	na	na	Phonemes in monosyllabic words 60dB SPL (%)		12m	63.87	12.8	na	na	na	na	na	na	na
39				Franko-Tobin 2015			Asymmetric Sev-Prof																				Sentences quiet 60dB SPL (%)		15	20.6	na	na	na	na	na	na	na	Sentences quiet 60dB SPL (%)		12m	69.83	25.78	na	na	na	na	na	na	na
40	Cochlear implantation in post-lingually deafened adults and elderly patients: analysis of audiometric and speech perception outcomes during the first year of use	2016	Acta Otorhinolaryngologica Italica	Ghiselli 2016	Italy	Comparative study with concurrent group(s)	Group a: 35-49 years	42	14	Postling only		42.28	5.39	na	na	na	na	na	na	na	na	na	na	na	na	na	na		na	na	na	na	na	na	na	na	na	Disyllabic words live voice 60dB (SRT 50% correctly identified)		12m	48	7.78	na	na	na	na	na	na	na
40				Ghiselli 2016			Group b: 50 - 64 years		14	Postling only		58.85	3.32	na	na	na	na	na	na	na	na	na	na	na	na	na	na		na	na	na	na	na	na	na	na	na	Disyllabic words live voice 60dB (SRT 50% correctly identified)		12m	51	11.63	na	na	na	na	na	na	na
40				Ghiselli 2016			Group c: ≥ 65 years		14	Postling only		71.14	3.91	na	na	na	na	na	na	na	na	na	na	na	na	na	na		na	na	na	na	na	na	na	na	na	Disyllabic words live voice 60dB (SRT 50% correctly identified)		12m	55	11.84	na	na	na	na	na	na	na
41	Evidence for the Expansion of Adult Cochlear Implant Candidacy	2010	Ear and Hearing	Gifford 2010	USA	Case series (post or pre/post)	No	22	22	Postling only	na	64.2	5.5	na	na	na	32	84	4f (.5-4)	91.31	11.15	na	na	90.63	71.25	120	Monosyllabic words at 60 or 70 dB A (%) -best aided condition	y	41	na	na	na	na	na	na	30	68	Monosyllabic words at 60 or 70 dB A (%)		18m	67	na	na	na	na	na	na	46	100
42	A Follow-Up Study on Music and Lexical Tone Perception in Adult Mandarin-Speaking Cochlear Implant Users	2017	Otology & Neurotology	Gu 2017	China	Comparative study with concurrent group(s)	Postlingually-deafened	25	25	Postling only	na	42.2	15.8	na	na	na	19	75									na		na	na	na	na	na	na	na	na	na	Tone identification quiet ?dB (%) (n=17)		12m	81.3	21.3	na	na	na	na	na	na	na
42				Gu 2017			NH (not extracted)
43	Cochlear Implant Evaluation: Prognosis Estimation by Data Mining System	2016	Journal of International Advanced Otology	Guerra-Jimenez 2016	Spain	Case series (post or pre/post)	No	29	29	Unknown	na	55.3	14						4f (.5, 1, 2, 4)	103	14	na	na	na	na	na	Disyllabic words (%)		9.6	17.6	na	na	na	na	na	na	na	Disyllabic words (%)		12m	58.2	28.7	na	na	na	na	na	na	na
43				Guerra-Jimenez 2016
44	Prognostic value of psychological state in cochlear implantation	2016	Acta Oto-Laryngologica	Han 2016	South Korea	Comparative study with concurrent group(s)	Normal (postoperatively) scale group (grouped by the minnesota multiphasic personality inventory)	14	14	Postling only	na	54	na	na	na	na	20	70	na	na	na	na	na	na	na	na	na		na	na	na	na	na	na	na	na	na	Sentences (%)		>6m	87.5	na	na	na	94.5	na	na	26	100
44				Han 2016			abnormal (postoperatively) scale group (grouped by the minnesota multiphasic personality inventory)		na
45	Outcomes after cochlear implantation for patients with single-sided deafness, including those with recalcitrant Meniere's disease	2013	Otology & Neurotology	Hansen 2013	USA	Comparative study no concurrent group	No	24	24	Postling only	SSD, including meniere's	57.04	7.72	na	na	58	36	75	4f (.5-4)	89.75	21.04	na	na	85.5	55	120	Monosyllabic words 60dB A (%)		7.45	15.09	na	na	0	na	na	0	59	Monosyllabic words 60dB A (%) [n=17]		>3m	24.47	20.27	na	na	18	na	na	0	64
45				Hansen 2013																							Sentences in quiet 60dB A (%)[n=22]		15.08	22.89	na	na	3	na	na	0	68.27	Sentences in quiet 60dB A (%) [n=16]		>3m	39.3	24.42	na	na	40.01	na	na	0	93.26
46	Radiologic Results and Hearing Preservation With a Straight Narrow Electrode via Round Window Versus Cochleostomy Approach at Initial Activation	2015	Otology & Neurotology	Hassepass 2015	Germany	Comparative study no concurrent group	Round window v. cochleostomy approach reported separatelly sometimes, but not in all instances.	41	41	Unknown		49.6	20.5	na	na	na	na	na	3f(.25,.5,1)	na	na	na	na	82	na	na	Monosyllabic words (%) - condition not reported	?	na	na	na	na	0	0	14.19	na	na	Monosyllabic words (%) - condition not reported	?	8m	na	na	na	na	35.48	17.74	57.71	na	na
47	Speech Perception of Elderly Cochlear Implant Users Under Different Noise Conditions	2015	Otology & Neurotology	Hast 2015	Germany	Comparative study with concurrent group(s)	Age - Younger	50	25	Postling only	na	59	2.6	na	na	na	35	74	na	na	na	na	na	na	na	na	na		na	na	na	na	na	na	na	na	na	Monosyllabic words 65dB SPL (%)		>12m	63.4	20	na	na	67.02	52.34	77.87	9.79	92.55
47				Hast 2015																																		Sentences 65dB SPL (%)		>12m	73.5	24.3	na	na	78.72	56.6	88.94	2.53	99.36
47				Hast 2015			Age - Older		25	Postling only	na	79	4	na	na	na	75	89	na	na	na	na	na	na	na	na	na		na	na	na	na	na	na	na	na	na	Monosyllabic words 65dB SPL (%)		>12m	61.7	18.1	na	na	59.57	49.36	77.66	10	84.48
47				Hast 2015																																		Sentences 65dB SPL (%)		>12m	75	25	na	na	83.19	59.57	94.26	1.7	99.15
48	Is age a limiting factor for adaptation to cochlear implant?	2016	European Archives of Oto-Rhino-Laryngology	Hiel 2016	Turkey	Comparative study with concurrent group(s)	<40 y	92	12	Postling only	na	na	na	na	na	na	na	na	3f (.5-2)	> 85dB	na	na	na	na	na	na	Vocal speech audiometry 70dB		<30%	na	na	na	na	na	na	na	na	Disyllabic word (mean 40/55/70dB HL) (%)		12m	74.66	na	na	na	na	na	na	na	na
48				Hiel 2016			>40> - <70y		54	Postling only	na	na	na	na	na	na	na	na	3f (.5-2)	> 85dB	na	na	na	na	na	na	Vocal speech audiometry 70dB		<30%	na	na	na	na	na	na	na	na	Disyllabic word (mean 40/55/70dB HL) (%)		12m	55.71	na	na	na	na	na	na	na	na
48				Hiel 2016			>70 y		26	Postling only	na	na	na	na	na	na	na	na	3f (.5-2)	> 85dB	na	na	na	na	na	na	Vocal speech audiometry 70dB		<30%	na	na	na	na	na	na	na	na	Disyllabic word (mean 40/55/70dB HL) (%)		12m	51.68	na	na	na	na	na	na	na	na
49	Factors affecting open-set word recognition in adults with cochlear implants	2013	Ear and Hearing	Holden 2013	USA	Comparative study no concurrent group	No	114	114	Postling only	na	57.4	16.3	na	na	na	23	83	4f (.5-4)	99.6	13.4	na	na	na	65	120	Sentence recognition quiet, ?dB (%) [best aided]	y	16.4	18	na	na	na	na	na	0	66	Monosyllabic words 60 dB SPL (%)		24m	61.5	na	na	na	65.4	45.88	77.78	12.13	91.81
50	The long-term results of speech perception in elderly cochlear implant users	2016	Cochlear implants international	Jolink 2016	The Netherlands	Comparative study with concurrent group(s)	Elderly	57	20	Postling only	High performers only (≥40 % monosyllabic scores post CI)	76	na	na	na	na	70	83	na	na	na	na	na	na	na	na	Phoneme in monosyllabic words 60 or 70 dB SPL (%)		na	na	na	na	na	na	na	na	na	Phoneme in monosyllabic words 60 or 70 dB SPL (%)		>15m	77	13	na	na	na	na	na	40	97
50				Jolink 2016			Younger		37	Postling only	High performers only (≥40 % monosyllabic scores post CI)	50	na	na	na	na	41	59	na	na	na	na	na	na	na	na	Phoneme in monosyllabic words 60 or 70 dB SPL (%)		na	na	na	na	na	na	na	na	na	Phoneme in monosyllabic words 60 or 70 dB SPL (%)		>15m	83	16	na	na	na	na	na	40	100
51	Lexical-Access Ability and Cognitive Predictors of Speech Recognition in Noise in Adult Cochlear Implant Users	2017	Trends in hearing	Kaandorp 2017	The Netherlands	Case series (post or pre/post)	No	24	24	Postling only	na	61	10	na	na	na	39	80	na	na	na	na	na	na	na	na	Phoneme in monosyllabic words 65 dB SPL, best aided (%)	y	39	13	na	na	na	na	na	0	51	Phoneme in monosyllabic words 65 dB SPL, best aided (%)	?	>12m	86	na	na	na	na	na	na	47	97
51				Kaandorp 2017
51				Kaandorp 2017
52	Clinical relevance of quality of life outcome in cochlear implantation in postlingually deafened adults	2008	Otology & Neurotology	Klop 2008	The Netherlands	Comparative study no concurrent group	No	44	44	Postling only	na	54.7	15.7	na	na	na	25	86	na	113.4	12.3	na	na	na	83	130	Monosyllabic phonemes 65/75dB SPL (average) (%) (best-aided)	y	23	na	na	20	na	na	na	na	na	Monosyllabic phonemes 65/75dB SPL (average) (%) (n=43)		12m	73	na	na	17	na	na	na	na	na
52				Klop 2008																							Monosyllabic words 65/75dB SPL (average) (%) (best-aided)	y	9.6	na	na	10.1	na	na	na	na	na	Monosyllabic words 65/75dB SPL (average) (%) (n=43)		12m	53	na	na	21.7	na	na	na	na	na
53	Impact of cochlear implantation on quality of life and mental comorbidity in patients aged 80 years	2016	Laryngoscope	Knopke 2016	Germany	Comparative study no concurrent group	No	17	17	Postling only	Older adults	82.9	2.7	na	na	81.5	na	na	na	na	na	na	na	na	na	na	Monosyllabic words 65dB SPL - best aided (%)	y	3.2	8.5	na	na	na	na	na	na	na	Monosyllabic words 70dB SPL (%)		6m	30.2	27.4	na	na	na	na	na	na	na
53				Knopke 2016																																		Sentences 65dB SPL (dB SNR)		6m	4.8	4.4	na	na	na	na	na	na	na
54	Cochlear implantation in early deafened, late implanted adults: Do they benefit?	2016	Cochlear implants international	Kumar 2016	UK	Comparative study with concurrent group(s)	Prelingual	56	26	Preling only		36.8	na	na	na	na	18	68	na	na	na	na	na	na	na	na	na		na	na	na	na	na	na	na	na	na	na		12m	na	na	na	na	na	na	na	na	na
54				Kumar 2016			Postlingual		30	Postling only		nr	nr	nr	nr	nr	nr	nr	na	na	na	na	na	na	na	na	na		na	na	na	na	na	na	na	na	na	na		12m	na	na	na	na	na	na	na	na	na
55	Is cochlear implantation a good treatment method for profoundly deafened elderly?	2013	Clinical Interventions in Aging	Lachowska 2013	Poland	Comparative study no concurrent group	No	31	31	Postling only		72.4	8.1	na	na	na	60	87	4f (.5-4) ear unspecified	110.17	16.84	na	na	na	78.75	130	Monosyllabic words 70 dB SPL		0	na	na	na	none could use the phone	na	na	0	35	Monosyllabic words 70 dB SPL		3m	47.25	na	na	na	na	na	na	na	na
55				Lachowska 2013																							Ling sounds LV		18.85	na	na	na	na	na	na	na	na	Ling sounds LV		12m	99.31	na	na	na	na	na	na	na	na
55				Lachowska 2013																							Syllables LV		1.76	na	na	na	na	na	na	na	na	Syllables LV		12m	41.29	na	na	na	na	na	na	na	na
55				Lachowska 2013																							Monosyllabic words LV		3.28	na	na	na	na	na	na	na	na	Monosyllabic words LV		12m	45.27	na	na	na	na	na	na	na	na
55				Lachowska 2013																							Multisyllabic words LV		10	na	na	na	na	na	na	na	na	Multisyllabic words LV		12m	74.58	na	na	na	na	na	na	na	na
56	Predicting Performance and Non-Use in Prelingually Deaf and Late-Implanted Cochlear Implant Users	2018	Otology & Neurotology	Lammers 2018	The Netherlands	Comparative study no concurrent group	No	48	48	Preling only	na	41	12	na	na	na	18	65	na	na	na	na	na	na	70	na	Monosyllabic words 65dB (%)		tested in best-aided condition	na	na	na	na	na	na	na	na	Monosyllabic words 65dB (%) (n=35)		12m	23	22	na	na	na	na	na	na	na
57	Ipsilateral cochlear implantation in patients with sporadic vestibular schwannoma in the only or best hearing ear and in patients with NF2	2016	European Archives of Oto-Rhino-Laryngology	Lassaletta 2016	Spain, Italy	Comparative study with concurrent group(s)	Bilateral VS (NF2)	15	8	Postling only	NF2 (bilateral VS)	39.4	18.1	na	na	30.5	24	72	na	60	38.8	na	na	52.5	20	110	Speech discrimination score ?dB (%) ?test ?condition	Speech discrimination score ?dB (%) ?test		43.4	na	na	45	na	na	0	100	Disyllabic open-set words 70dB SPL live voice (%)		>12m	30	32.8	na	na	22.5	na	na	0	70
57				Lassaletta 2016			Sporadic VS (unilateral)		7	Postling only	Sporadic VS	52.7	8.5	na	na	52	42	70	na	63.57	31.7	na	na	70	20	110	Speech discrimination score ?dB (%) ?test ?condition	Speech discrimination score ?dB (%) ?test		39.45	na	na	60	na	na	0	100	Disyllabic open-set words 70dB SPL live voice (%) (n=6)		>12m	55.8	29.7	na	na	62.5	na	na	0	80
58	Usefulness of Electrical Auditory Brainstem Responses to Assess the Functionality of the Cochlear Nerve Using an Intracochlear Test Electrode	2017	Otology & Neurotology	Lassaletta 2017	Spain	Comparative study no concurrent group	No	10	10	Both pre- and post ling		55	na	na	na	na	19	72	4f (.5, 1,2,4)	108.9	10.9	na	na	na	na	na	na		na	na	na	na	na	na	na	na	na	Disyllabic words 65dB SPL (%)		>3m	60.29	26.71	na	na	na	na	na	7	96
58				Lassaletta 2017																							na		na	na	na	na	na	na	na	na	na	Sentences 65dB SPL (%)		>3m	81.7	26.88	na	na	na	na	na	74	100
59	Evidence-based guidelines for recommending cochlear implantation for postlingually deafened adults	2016	International journal of audiology	Leigh 2016	Australia	Comparative study no concurrent group	No	382	382	Postling only	na	66.6	14.7	na	na	67.8	19.2	93.4	5f(.25, .5, 1,2,4)	100.9	15.6	na	na	99.3	57	125	na		na	na	na	na	na	na	na	na	na	Monosyllabic words (%)		12m	45	na	na	na	46	26	65.5	0	94
59				Leigh 2016																							na		na	na	na	na	na	na	na	na	na	Sentences (%) (n=281)		12m	75	na	na	na	89	61	96.5	0	100
59				Leigh 2016																							na		na	na	na	na	na	na	na	na	na	Phonemes in monosyllables		12m	in table
60	Patient benefit from Cochlear implantation in single-sided deafness: a 1-year follow-up	2017	European Archives of Oto-Rhino-Laryngology	Louza 2017	Germany	Comparative study no concurrent group	No	10	10	Postling only	SSD	54	na	na	na	56	26	70	na	na	na	na	na	na	na	na	na		na	na	na	na	na	na	na	na	na	Monosyllabic words (%) (n=9)		12m	46.11	24.97	na	na	55	na	na	0	80
60				Louza 2017
60				Louza 2017
60				Louza 2017
60				Louza 2017
60				Louza 2017
60				Louza 2017
60				Louza 2017
60				Louza 2017
60				Louza 2017
60				Louza 2017
61	Cochlear implantation in the elderly	2013	Cochlear implants international	Lundin 2013	Sweden	Comparative study with concurrent group(s)	Older adults (79 or older)	104	28	Unknown	Older adults	81.6	2.7	na	na	81.5	79	87	na	na	na	na	na	na	na	na	Monosyllabic words (%) - condition unknown	?	6.31	na	2.91, 9.70	na	na	na	na	na	na	Monosyllabic words (%) (n=26)		>6m	41.74	na	31.55, 50.97	na	na	na	na	na	na
61				Lundin 2013																							Disyllabic words (%) - condition unknown	?	10.67	na	4.85, 17.47	na	na	na	na	na	na	Disyllabic words (%) (n=27)		>6m	58.73	na	48.54, 69.90	na	na	na	na	na	na
61				Lundin 2013			Younger adults (20-60 years)		76	Unknown	na	48.9	10.3	na	na	52	21	60	na	na	na	na	na	na	na	na	Monosyllabic words (%) - condition unknown	?	6.31	na	3.39, 9.22	na	na	na	na	na	na	Monosyllabic words (%) (n=57)		>6m	55.82	na	49.02, 63.10	na	na	na	na	na	na
61				Lundin 2013																							Disyllabic words (%) - condition unknown	?	10.67	na	5.82, 15.53	na	na	na	na	na	na	Disyllabic words (%) (n=51)		>6m	67.96	na	59.22, 75.72	na	na	na	na	na	na
62	Experiences and Results from Cochlear Implantation in Patients with Long Duration of Deafness	2014	Audiology and Neurotology Extra	Lundin 2014	Sweden	Comparative study with concurrent group(s)	Deaf in contralateral ear	12	4	Postling only	Duration deprivation > 35 years	57	18.67	na	na	54.5	39	80	4f(.5, 1,2,4)	>110	na	na	na	na	na	na	Monosyllabic words 65dB SPL (%)		0	na	na	na	na	na	na	na	na	Monosyllabic words 65dB SPL (%) (n=2)		>6m	49	12.73	na	na	49	na	na	40	58
62				Lundin 2014			HA in contralateral ear		6	Postling only		64.67	6.12	na	na	64.5	54	72	4f(.5, 1,2,4)	>110	na	na	na	na	na	na	Monosyllabic words 65dB SPL (%)		0	na	na	na	na	na	na	na	na	Monosyllabic words 65dB SPL (%) (n=4)		>6m	34	20	na	na	24	na	na	22	64
62				Lundin 2014			Bilateral prelingual HL		2	Preling only		48	1.41	na	na	48	47	49	4f(.5, 1,2,4)	>110	na	na	na	na	na	na	Monosyllabic words 65dB SPL (%)		0	na	na	na	na	na	na	na	na	Not measured		na	na	na	na	na	na	na	na	na	na
63	Speech perception performance as a function of age at implantation among postlingually deaf adult cochlear implant recipients	2014	Otology & Neurotology	Mahmoud 2014	USA	Comparative study with concurrent group(s)	Control <65	70	27	Postling only		53	na	na	2.49	na	na	na	4f (.5-4)	71.8	na	na	21	na	na	na	na		na	na	na	na	na	na	na	na	na	Monosyllabic words ?dB (%)		>3m	63.9	na	na	3.4	na	na	na	na	na
63				Mahmoud 2014			Control <65																															Sentence in quiet ? dB (%)		>3m	74.6	na	na	4.1	na	na	na	na	na
63				Mahmoud 2014			>65		43	Postling only		75.7	na	na	0.964	na	na	na	4f (.5-4)	68.4	na	na	19.1	na	na	na	na		na	na	na	na	na	na	na	na	na	Monosyllabic words ?dB (%)		>3m	55.3	na	na	3.3	na	na	na	na	na
63				Mahmoud 2014			>65																															Sentence in quiet ? dB (%)		>3m	59.5	na	na	4.5	na	na	na	na	na
64	Treatment for Hearing Loss among the Elderly: Auditory Outcomes and Impact on Quality of Life	2016	Audiology and Neurotology	Manrique-Huarte 2016	Spain	Comparative study with concurrent group(s)	CI group	45	45	Unknown		77	6.2	na	na	na	na	na	4f (.5,1,2,4)	99.6	20.4	na	na	na	na	na	Disyllabic words 65 dB SPL (%) - condition tested not specified	?	1	6	na	na	na	na	na	na	na	Disyllabic words 65 dB SPL (%)		12m	51	24	na	na	na	na	na	na	na
64				Manrique-Huarte 2016
64				Manrique-Huarte 2016			Control profound SNHL		na
64				Manrique-Huarte 2016			HA group		na
64				Manrique-Huarte 2016			Control MS SNHL		na
65	Round window electrocochleography and speech perception outcomes in adult cochlear implant subjects: comparison with audiometric and biographical information	2014	Otology & Neurotology	McClellan 2014	USA	Comparative study no concurrent group	No	32	32	Unknown		61	15.7	na	na	na	na	na	4f(.5, 1, 2, 4)	88.5	14.8	na	na	na	na	na	na		na	na	na	na	na	na	na	na	na	Monosyllabic words (%)		6m	57.6	17.6	na	na	na	na	na	30	92.5
66	Early Outcomes With a Slim, Modiolar Cochlear Implant Electrode Array	2018	Otology & Neurotology	McJunkin 2018	USA	Comparative study no concurrent group	No	117	117	Postling only		67.9	na	na	na	na	19	90	na	na	na	na	na	na	na	na	Monosyllabic words (%)		10	na	na	na	na	na	na	na	na	Monosyllabic words (%)		3m	48	na	na	na	na	na	na	na	na
67	Cochlear implantation in Meniere's disease patients	2014	Otology & Neurotology	McRackan 2014	USA	Comparative study with concurrent group(s)	Active Meniere's	21	6	Postling only	Meniere's Disease	65.3	na	na	na	na	27	85	na	na	na	na	na	na	na	na	Monosyllabic words quiet 60dBA (%)		14.5	na	na	na	na	na	na	na	na	Monosyllabic words quiet 60dBA (%)		>6m	55.7	17.32	na	na	na	na	na	na	na
67				McRackan 2014																																		Monosyllabic phonemes quiet 60dBA (%)		>6m	74.2	13.53	na	na	na	na	na	na	na
67				McRackan 2014			Non-active Meniere's		15	Postling only	Meniere's Disease	(for n=21)							na	na	na	na	na	na	na	na	Monosyllabic words quiet 60dBA (%)		11.8	na	na	na	na	na	na	na	na	Monosyllabic words quiet 60dBA (%)		>6m	38.2	27.8	na	na	na	na	na	na	na
67				McRackan 2014																																		Monosyllabic phonemes quiet 60dBA (%)		>6m	54.3	26.7	na	na	na	na	na	na	na
67				McRackan 2014			Conventional (not extracted)
68	Cochlear implants in adults with prelinguistic deafness: do auditory gains match the subjective benefits?	2011	Cochlear implants international	Millette 2011	Canada	Case series (post or pre/post)	No	12	12	Preling only		32.6	6	na	na	32	24	47	na	na	na	na	na	na	na	na	na		na	na	na	na	na	na	na	na	na	Sentences quiet ?dB (%) (n=11)		>12m	49.6	35.6	na	na	53.8	na	na	0	95
68				Millette 2011
69	Is there a deafness duration limit for cochlear implants in post-lingual deaf adults?	2014	Acta Oto-Laryngologica	Moon 2014	South Korea	Case series (post or pre/post)	No	81	81	Postling only	na	54.05	14.43	na	na	na	18	73	4f (.5,1,2,3)	99.39	na	na	na	na	na	na	Monosyllabic words live voice (%)		10.6	16.58	na	na	na	na	na	na	na	Monosyllabic words live voice (%)		12m	46.53	27.47	na	na	na	na	na	na	na
69				Moon 2014																							Disyllables live voice (%)		36.39	29.01	na	na	na	na	na	na	na	Disyllables live voice (%)		12m	50.06	31.8	na	na	na	na	na	na	na
69				Moon 2014																							Sentences quiet live voice (%)		12.93	20.09	na	na	na	na	na	na	na	Sentences quiet live voice (%)		12m	67.45	30.38	na	na	na	na	na	na	na
69				Moon 2014																							CAP (0-7)		2.4	1.86	na	na	na	na	na	na	na
70	Predictive factors of cochlear implant outcomes in the elderly	2014	Revista Brasileira de Otorrinolaringologia	Mosnier 2014	France	Comparative study no concurrent group	No	94	94	Postling only	Older adults	72	na	na	0.5	71	65	85	na	na	na	na	na	na	na	na	na		na	na	na	na	na	na	na	na	na	na		12m	na	na	na	na	na	na	na	na	na
71	Improvement of cognitive function after cochlear implantation in elderly patients	2015	JAMA Otolaryngology - Head and Neck Surgery	Mosnier 2015	France	Comparative study no concurrent group	No	94	94	Postling only	Older adults	72	na	na	na	71	65	85	na	na	na	na	na	na	na	na	Disyllabic words 60dB SPL (%) (tested in best aided)	y	15	na	na	na	na	na	na	na	na	Disyllabic words 60dB SPL (%) (tested in best aided)	y	12m	56	na	na	na	na	na	na	na	na
71				Mosnier 2015
71				Mosnier 2015
71				Mosnier 2015
71				Mosnier 2015
71				Mosnier 2015
72	Older Individuals Meeting Medicare Cochlear Implant Candidacy Criteria in Noise but Not in Quiet: Are These Patients Improved by Surgery?	2017	Otology & Neurotology	Mudery 2017	USA	Comparative study no concurrent group	No	15	15	Unknown		72	na	na	na	na	59	91	na	na	na	na	na	na	na	na	Sentences (%)		47.73	16.68	na	na	na	na	na	26	88	Sentences (%)		> 3m	71.87	19.06	na	na	na	na	na	34	97
73	Do Personality Factors Assessed Before Cochlear Implantation Predict Hearing-Related Quality Of Life After Cochlear Implantation in Postlingually Deafened Adults?	2018	Ear and Hearing	Muigg 2018	Germany, Austria	Case series (post or pre/post)	No	50	50	Postling only	na	59.5	18.8	na	na	na	18.3	83.9	Unknown	105	18	na	na	na	na	na	na		na	na	na	na	na	na	na	na	na	na		12m	na	na	na	na	na	na	na	na	na
73				Muigg 2018
73				Muigg 2018
73				Muigg 2018
73				Muigg 2018
73				Muigg 2018
74	Cochlear implants to treat deafness caused by vestibular schwannomas	2013	Otology & Neurotology	Mukherjee 2013	UK	Case series (post or pre/post)	Untreated VS	10	5	Unknown	Vestibular schwannoma, n=3 with NF2	69	10.8	na	na	65	58	82	4F (0.5, 1, 2, 3)	na	na	na	na	na	na	na	Sentences quiet ?dB (%)		na	na	na	na	na	na	na	na	na	Sentences quiet ?dB (%)		12m	53.8	44.3	na	na	49	na	na	0	99
74				Mukherjee 2013			Irradiated VS		5	Unknown	Vestibular schwannoma, n=5 with NF2	32.6	16.2	na	na	26	18	55	4F (0.5, 1, 2, 3)	na	na	na	na	na	na	na	Sentences quiet ?dB (%)		1.6	3.58	na	na	0	na	na	0	8	Sentences quiet ?dB (%)		12m	16.4	36.7	na	na	0	na	na	0	82
75	Outcomes of cochlear implantation in patients with neurofibromatosis type 2	2016	Cochlear implants international	North 2016	UK	Comparative study with concurrent group(s)	Group 1 - patients undergoing surgery for tumours with a cerebellopontine angle (CPA) component of less than 10 mm who had their cochlear nerves preserved.	13	7	Unknown	NF2	na	na	na	na	na	na	na	na	na	na	na	na	na	na	na	na		na	na	na	na	na	na	na	na	na	Sentences 70 dB (%) (n=3)		>12m	na	na	na	na	94	na	na	69	100
75				North 2016			Group 2 - Stable vestibular schwannoma - no active treatment received.		6	Unknown	NF2	na	na	na	na	na	na	na	na	na	na	na	na	na	na	na	na		na	na	na	na	na	na	na	na	na	Sentences 70 dB (%)		>12m	na	na	na	na	85	na	na	26	100
76	Cochlear Implantation Has a Positive Influence on Quality of Life, Tinnitus, and Psychological Comorbidity	2011	Laryngoscope	Olze 2011	Germany	Case series (post or pre/post)	No	43	43	Postling only	na	51.7	16.9	na	na	na	19	77	na	na	na	na	na	na	na	na	Monosyllabic words 65dB SPL (%)		4	10.1	na	na	na	na	na	na	na	Monosyllabic words 65dB SPL (%)	?	>9m	48.1	25.1	na	na	na	na	na	na	na
77	The impact of cochlear implantation on tinnitus, stress and quality of life in postlingually deafened patients	2012	Audiology and Neurotology	Olze 2012	Germany	Case series (post or pre/post)	No	32	32	Postling only	na	48.4	17.4	na	na	na	19	77	na	na	na	na	na	na	na	na	Monosyllabic words 65dB (%)		0	na	na	na	na	na	na	na	na	Monosyllabic words 70dB (%)		24m	54.7	27.5	na	na	na	na	na	0	92.5
78	Postlingually deaf adults of all ages derive equal benefits from unilateral multichannel cochlear implant	2011	Journal of the American Academy of Audiology	Park 2011	Canada	Comparative study with concurrent group(s)	<51	161	61	Postling only		40	na	na	na	na	21	50	3f (.5, 1,2)	na	na	na	na	na	na	na	Sentences 60dB (%) (better ear)	y	15.3	na	2	na	na	na	na	na	na	Sentences 60dB (%)		12m	74.7	na	na	9.6	na	na	na	na	na
78				Park 2011			51-65 years		50	Postling only		59	na	na	na	na	51	65	3f (.5, 1,2)	na	na	na	na	na	na	na	Sentences 60dB (%) (better ear)	y	23.1	na	3.3	na	na	na	na	na	na	Sentences 60dB (%)		12m	73.3	na	na	10.4	na	na	na	na	na
78				Park 2011			>65		50	Postling only		73	na	na	na	na	66	85	3f (.5, 1,2)	na	na	na	na	na	na	na	Sentences 60dB (%) (better ear)	y	15	na	2.1	na	na	na	na	na	na	Sentences 60dB (%)		12m	77.2	na	na	10.9	na	na	na	na	na
79	Factors Predicting Postoperative Unilateral and Bilateral Speech Recognition in Adult Cochlear Implant Recipients with Acoustic Hearing	2016	Ear and Hearing	Plant 2016	Australia	Case series (post or pre/post)	No	65	65	Postling only	Preoperative phonemes >=46%	62.6	11.6	na	na	na	27	81	3F (0.5, 1, 2)	92.8	19.7	na	na	na	57.5	125	Monosyllabic words 65dB SPL (%)		9.4	11.7	na	na	na	na	na	0	62	Monosyllabic words 65dB SPL (%)		12m	54.265	27.42	na	na	57.01	na	na	0.13	95.11
80	Far-advanced otosclerosis and cochlear implantation	2007	B-Ent	Psillas 2007	Greece	Comparative study with concurrent group(s)	Otosclerosis	16	6	Postling only		51.14	17.19	na	na	61	49	69	na	>90	na	na	na	na	na	na	na		na	na	na	na	na	na	na	na	na	Words distinction from speech tracking (%)		12m	49.7	na	na	na	na	na	na	na	na
80				Psillas 2007																							na		na	na	na	na	na	na	na	na	na	Sentences distinction (questions) (%)		12m	60.5	na	na	na	na	na	na	na	na
80				Psillas 2007			Non-otosclerotic		10	Postling only		na	na	na	na	na	na	na	na	na	na	na	na	na	na	na	na		na	na	na	na	na	na	na	na	na	Words distinction from speech tracking (%)		12m	52.2	na	na	na	na	na	na	na	na
80				Psillas 2007																							na		na	na	na	na	na	na	na	na	na	Sentences distinction (questions) (%)		12m	64.8	na	na	na	na	na	na	na	na
81	Functional Result After Cochlear Implantation in Children and Adults With Single-sided Deafness	2016	Otology & Neurotology	Rahne 2016	Germany	Comparative study with concurrent group(s)	Adult SSD	17	17	Both pre- and post ling	SSD	48	14.8	na	na	51	19	70	4F (0.5, 1, 2, 4)	>90dB HL	na	na	na	na	na	na	na		na	na	na	na	na	na	na	na	na	Monosyllabic words quiet 65dB SPL (%) (n=14)		12m	41	26	na	na	40	na	na	0	75
81				Rahne 2016																																		Multisyllabic numbers quiet 65dB SPL (%) (n=14)		12m	89	20	na	na	100	na	na	30	100
81				Rahne 2016			Children SSD (not extracted)
81				Rahne 2016			Bilat profound adults with CI (not extracted because includes n=5 bilat CI)
82	Cochlear implants as a treatment option for unilateral hearing loss, severe tinnitus and hyperacusis	2015	Audiology and Neurotology	RamosMacias 2015	Spain	Comparative study no concurrent group	No	13	13	Postling only	SSD	51.62	11.64	na	na	50	31	70	3f (0.5-2)	98.08	14.63	na	na	95	72	120	na		na	na	na	na	na	na	na	na	na	na		6m	na	na	na	na	na	na	na	na	na
83	One-Year Results for Patients with Unilateral Hearing Loss and Accompanying Severe Tinnitus and Hyperacusis Treated with a Cochlear Implant	2018	Audiology and Neurotology	RamosMacias 2018	Spain	Comparative study no concurrent group	No	16	16	Postling only	SSD - + tinnitus THI > 58	53	in table	na	na	na	31	70	3f (.5-2)	101	15	na	na	na	72	120	Disyllabic words 65 dB (%)		<50%	na	na	na	na	na	na	na	na	na		12m	na	na	na	na	na	na	na	na	na
83				RamosMacias 2018
83				RamosMacias 2018
83				RamosMacias 2018
83				RamosMacias 2018
83				RamosMacias 2018
84	Differential cochlear implant outcomes in older adults	2013	Laryngoscope	Roberts 2013	USA	Comparative study with concurrent group(s)	Older 65+	113	67	Postling only		75.5	na	na	0.9	na	na	na	na	na	na	na	na	na	na	na	Monosyllabic words 65dBHL (%)		5.77	na	na	na	1.28	na	na	na	na	Monosyllabic words 65dBHL (%)		>5m	52.36	na	na	2.67	na	na	na	na	na
84				Roberts 2013			younger		46	Postling only		49.5	na	na	1.5	na	na	na	na	na	na	na	na	na	na	na	Monosyllabic words 65dBHL (%)		6.15	na	na	na	1.29	na	na	na	na	Monosyllabic words 65dBHL (%)		>5m	63.21	na	na	3.37	na	na	na	na	na
85	Clinical Outcomes of the Cochlear Nucleus 5 Cochlear Implant System and SmartSound 2 Signal Processing	2016	Journal of the American Aacademy of Audiology	Runge 2016	USA	Comparative study no concurrent group	na	38	38	Postling only		63.6	na	na	na	na	18	89	3F (0.5, 1, 2)	98.96	na	na	na	na	na	na	CNC Words 60dBA		5.6	na	na	1.4	na	na	na	na	na	CNC Words 60dBA		12m	56.8	na	na	3.9	na	na	na	na	na
85				Runge 2016																							AzBio Sentences in quiet 60dBA		8.4	na	na	2.5	na	na	na	na	na	AzBio Sentences 60dBA		12m	66.5	na	na	5	na	na	na	na	na
86	Fluctuating Hearing Loss in the Only Hearing Ear: Cochlear Implantation in the Contralateral Deaf Side	2018	Otolaryngology - Head and Neck Surgery	Russo 2018	France	Comparative study no concurrent group	na	23	23	Postling only	unilateral s/p HL and mild to moderate fluctuating HL in the contralateral ear	55	15	na	na	na	22	77	na	na	na	na	na	na	na	na	Tested in bilateral condition	y	na	na	na	na	na	na	na	na	na	Tested in bilateral condition		>12m	na	na	na	na	na	na	na	na	na
87	Vestibular Schwannoma Resection with Ipsilateral Simultaneous Cochlear Implantation in Patients with Normal Contralateral Hearing	2016	Audiology and Neurotology	Sanna 2016	Italy	Case series (post or pre/post)	No	12	12	Postling only	SSD + Sporadic vestibular schwannoma in other ear	na	na	na	na	na	na	na	na	all had pre-operative hearing	na	na	na	na	na	na	na		na	na	na	na	na	na	na	na	na	Vowel identification 70dB SPL (%)		6m	na	na	na	na	92.63	87.78	97.68	85.03	100
87				Sanna 2016																																		Disyllabic words 70dB SPL (%)			na	na	na	na	62.53	59.37	70.52	59.37	75.16
87				Sanna 2016																																		Sentences quiet 70dB SPL (%)			na	na	na	na	56.84	51.57	78.32	46.74	98.74
87				Sanna 2016																																		Common phrases comprehension 70dB SPL (%)			na	na	na	na	77.68	69.9	87.78	65.26	95.16
88	Genetic variants in the peripheral auditory system significantly affect adult cochlear implant performance	2017	Hearing Research	Shearer 2017	USA	Comparative study with concurrent group(s)	Neural - genetic	87	11	Postling only		68	15.8	na	na	72	23	84	na	na	na	na	na	na	na	na	na		na	na	na	na	na	na	na	na	na	Sentences quiet ?dB (%)		6m	65	27.84	na	na	74	na	na	0	99
88				Shearer 2017			Sensory - genetic		6	Postling only		56	19.27	na	na	54	26	83	na	na	na	na	na	na	na	na	na		na	na	na	na	na	na	na	na	na	Sentences quiet ?dB (%)		6m	84	15.11	na	na	87	na	na	58	99
88				Shearer 2017			Bilateral SSNHL		9	Postling only		63	17.6	na	na	72	32	88	na	na	na	na	na	na	na	na	na		na	na	na	na	na	na	na	na	na	Sentences quiet ?dB (%)		6m	68	33.4	na	na	80	na	na	7	99
88				Shearer 2017			Meniere's		4	Postling only		61	13.78	na	na	58	48	79	na	na	na	na	na	na	na	na	na		na	na	na	na	na	na	na	na	na	Sentences quiet ?dB (%)		6m	75	21.17	na	na	86	na	na	36	94
88				Shearer 2017			Otosclerosis		4	Postling only		59	15.68	na	na	59	44	74	na	na	na	na	na	na	na	na	na		na	na	na	na	na	na	na	na	na	Sentences quiet ?dB (%)		6m	72	21.97	na	na	76	na	na	42	94
88				Shearer 2017			SSD		20	Postling only		56	10.01	na	na	58	22	65	na	na	na	na	na	na	na	na	na		na	na	na	na	na	na	na	na	na	Sentences quiet ?dB (%)		6m	59	27.53	na	na	72	na	na	1	96
88				Shearer 2017			Other		4	Postling only		69	8.66	na	na	69	58	79	na	na	na	na	na	na	na	na	na		na	na	na	na	na	na	na	na	na	Sentences quiet ?dB (%)		6m	60	32.02	na	na	62	na	na	19	97
88				Shearer 2017			Unknown		29	Postling only		66	12.57	na	na	70	40	90	na	na	na	na	na	na	na	na	na		na	na	na	na	na	na	na	na	na	Sentences quiet ?dB (%)		6m	61	28.38	na	na	61	na	na	0	96
89	The hearing benefit of cochlear implantation for individuals with unilateral hearing loss, but no tinnitus	2017	Acta Oto-Laryngologica	Skarzynski 2017	Poland	Comparative study with concurrent group(s)	Tinnitus preop	21	15	Both pre- and post ling	UHL (SSD/AHL)	55	9.9	na	na	54	35	71	4F (0.5, 1, 2, 4)	119.1	14.2	na	na	130	90	130	na		na	na	na	na	na	na	na	na	na	Monosyllabic words quiet ?dB (%) (best-aided?)	?	14m	75.6	20.2	na	na	na	na	na	45	100
89				Skarzynski 2017																							na		na	na	na	na	na	na	na	na	na	na		14m	na	na	na	na	na	na	na	na	na
89				Skarzynski 2017																							na		na	na	na	na	na	na	na	na	na	na		14m	na	na	na	na	na	na	na	na	na
89				Skarzynski 2017			No tinnitus preop		6	Both pre- and post ling		57.8	17.9	na	na	54.5	37	83	4F (0.5, 1, 2, 4)	123.5	15.9	na	na	130	91	130	na		na	na	na	na	na	na	na	na	na	Monosyllabic words quiet ?dB (%) (best-aided?)	?	14m	63.3	14.4	na	na	na	na	na	45	80
89				Skarzynski 2017																							na		na	na	na	na	na	na	na	na	na	na		14m	na	na	na	na	na	na	na	na	na
89				Skarzynski 2017																							na		na	na	na	na	na	na	na	na	na	na		14m	na	na	na	na	na	na	na	na	na
90	Evaluation of a Revised Indication for Determining Adult Cochlear Implant Candidacy	2017	Laryngoscope	Sladen 2017a	USA	Comparative study no concurrent group	No	21	21	Postling only	na	70.53	13	na	na	71.7	32.7	88	profound from 3000Hz	na	na	na	na	na	na	na	Monosyllabic words 60dB SPLA (%)		23.6	11.1	na	na	na	na	na	na	na	Monosyllabic words 60dB SPLA (%)		12m	65.1	12	na	na	na	na	na	na	na
90				Sladen 2017a																							Sentences quiet 60 dB SPLA (%)		62.3	10.8	na	na	na	na	na	na	na	Sentences quiet 60 dB SPLA (%)		12m	89.7	13.4	na	na	na	na	na	na	na
90				Sladen 2017a																							Sentence in noise 65dB SPLA, +5 SNR (%)		9.39	11.18	na	na	na	na	na	na	na
90				Sladen 2017a
90				Sladen 2017a
90				Sladen 2017a
91	Health-related quality of life outcomes following adult cochlear implantation: A prospective cohort study	2017	Cochlear implants international	Sladen 2017b	USA	Comparative study no concurrent group	No	61	61	Postling only	na	67	na	na	na	na	30	87	na	na	na	na	na	na	na	na	Monosyllabic words 60dB SPLA (%)		10	11	na	na	na	na	na	na	na	Monosyllabic words 60dB SPLA (%)		12m	67	19	na	na	na	na	na	na	na
91				Sladen 2017b
91				Sladen 2017b
91				Sladen 2017b
91				Sladen 2017b
91				Sladen 2017b
91				Sladen 2017b
91				Sladen 2017b
91				Sladen 2017b
91				Sladen 2017b
91				Sladen 2017b
91				Sladen 2017b
91				Sladen 2017b
91				Sladen 2017b
91				Sladen 2017b
92	Evidence-Based Inclusion Criteria for Cochlear Implantation in Patients With Postlingual Deafness	2018	Ear and Hearing	Snel-Bongers 2018	The Netherlands	Comparative study no concurrent group	No	364	364	Postling only	na	58	14.8	na	na	na	18	88	3f(1,2,4)	114.7	na	na	na	na	38	120	Monosyllabic words 65dB SPL (%) (best-aided) (n=315)	y	na	na	na	na	6.73	0	15.65	0	60.86	Monosyllabic words 65dB SPL (%) (n=155)		12m	59.2	22.7	na	na	63.69	44.78	74.56	1.73	97.82
92				Snel-Bongers 2018																							Phonemes in monosyllabic words	y	Data as words available in text									Phonemes in monosyllables			available in text
93	Cognitive Abilities and Quality of Life After Cochlear Implantation in the Elderly	2017	Otology & Neurotology	Sonnet 2017	France	Comparative study no concurrent group	No	16	16	Postling only		725.5	na	na	na	na	65	80	na	na	na	na	na	na	na	na	Monosyllabic words 60 dB hL (best aided) (n=15)	y	na	na	na	na	0	0	20	0	40	Monosyllabic words 60 dB hL (best aided) (n=11)	y	12m	na	na	na	na	70	60	74	29	100
94	An aging concern: A retrospective study comparing the audiological and speech outcome measures along with the surgical and quality-of-life outcomes in a group of geriatric patients with those of an adult control group	2015	Cochlear implants international	Speers 2015	UK	Comparative study with concurrent group(s)	≥70 years	25	13	Postling only		80.3	na	na	na	na	70	na	na	na	na	na	na	na	na	na	Sentences 65 dB (%) (unknown if lipreading or auditory)	?	condition unknown	na	na	na	na	na	na	na	na	Sentences 65 dB (%) (unknown if lipreading or auditory)		12m	65	24.9	na	na	na	na	na	na	na
94				Speers 2015			26-69 years		12	Both pre- and post ling		57.8	na	na	na	na	26	69	na	na	na	na	na	na	na	na	Sentences 65 dB (%) (unknown if lipreading or auditory)	?	condition unknown	na	na	na	na	na	na	na	na	Sentences 65 dB (%) (unknown if lipreading or auditory)		12m	62.5	22.7	na	na	na	na	na	na	na
95	Rehabilitation and Psychosocial Determinants of Cochlear Implant Outcomes in Older Adults	2017	Ear and Hearing	Tang 2017	USA	Case series (post or pre/post)	Complete questionnaire data	33	33	Postling only	Older adults (65 and older)	75.4	6.5	na	na	na	65	na	na	na	na	na	na	na	na	na	Sentences 60dB (%)		13.2	na	na	na	na	na	na	na	na	Sentences 60dB (%)		12m	60.2	24.4	na	na	na	na	na	na	na
95				Tang 2017			Incomplete data				Younger adults
96	The impact of cochlear implantation on speech understanding, subjective hearing performance, and tinnitus perception in patients with unilateral severe to profound hearing loss	2015	Otology & Neurotology	Tavora-Vieira 2015	Australia	Comparative study no concurrent group	No	28	28	Postling only	SSD	53.75	11.64	na	na	54	38	74	4f (.5-4)	83.63	9.2	na	na	82	72	97	na (completed binaurally)	y	na	na	na	na	na	na	na	na	na	na		12m	na	na	na	na	na	na	na	na	na
96				Tavora-Vieira 2015
96				Tavora-Vieira 2015
96				Tavora-Vieira 2015
96				Tavora-Vieira 2015
96				Tavora-Vieira 2015
96				Tavora-Vieira 2015
97	Intelligibility of the Patient's Speech Predicts the Likelihood of Cochlear Implant Success in Prelingually Deaf Adults	2016	Ear and Hearing	vanDijkhuizen 2016	The Netherlands	Comparative study no concurrent group	No	95	92	Preling only	na	42	na	na	na	na	19	74	4f (.5, 1, 2, 4)	111	na	na	na	na	90	130	Phonemes 65dB (%)		11	10	na	na	na	na	na	na	na	Phonemes 65dB (%) (n=77)		12m	37	26	na	na	na	na	na	na	na
98	Predicting Auditory Outcomes From Radiological Imaging in Cochlear Implant Patients With Cochlear Nerve Deficiency	2017	Otology & Neurotology	Wei 2017	China	Comparative study with concurrent group(s)	Cochlear nerve deficiency (CND)	12	6	Preling only	Cochlear nerve deficiency	30.17	6.2	na	na	29.5	23	40	4f (0.5-4)	Severe to profound	na	na	na	na	na	na	na		na	na	na	na	na	na	na	na	na	na		12m	na	na	na	na	na	na	na	na	na
98				Wei 2017			Non-CND		6	Preling only	na	30.17	6.2	na	na	29.5	23	40	4f (0.5-4)	Severe to profound	na	na	na	na	na	na	na		na	na	na	na	na	na	na	na	na	na		na	na	na	na	na	na	na	na	na	na
99	The Impact of Comorbidities in the Aging Population on Cochlear Implant Outcomes	2017	Otology & Neurotology	Wilkerson 2017	USA	Comparative study with concurrent group(s)	≤ 69 years	101	51	Unknown		54.5	na	na	na	58.5	18	69	na	na	na	na	na	na	na	na	Sentences (%) -best-aided condition	y	16	19	na	na	na	na	na	0	50	Sentences (%)		>12m	67	28	na	na	na	na	na	32	99
99				Wilkerson 2017																							Sentences 2 (%) -best-aided condition	y	18	19	na	na	na	na	na	0	55	Sentences 2(%)			82	16	na	na	na	na	na	52	100
99				Wilkerson 2017			≥ 70 years		50	Unknown		77.5	na	na	na	77	70	89	na	na	na	na	na	na	na	na	Sentences (%) -best-aided condition	y	17.9	16	na	na	na	na	na	0	56	Sentences (%)		>19m	72.1	22	na	na	na	na	na	28	100
99				Wilkerson 2017																							Sentences 2 (%) -best-aided condition	y	14.6	14	na	na	na	na	na	0	45	Sentences 2 (%)			77.8	21	na	na	na	na	na	18	100
100	Value of pre-operative caloric test in predicting speech perception after cochlear implantation in adults with post-lingual hearing loss	2016	Acta Oto-Laryngologica	Yang 2016	South Korea	Comparative study with concurrent group(s)	A- normal calorics	95	46	Postling only	na	48	14	na	na	na	19	80	4f (.5-4)	105	15.7	na	na	na	70	118	Monosyllabic words LV conversational level (%)		9.5	12.9	na	na	na	na	na	na	na	Monosyllabic words LV conversational level (%)		12m	61	29.7	na	na	na	na	na	na	na
100				Yang 2016			A- normal calorics																				Bisyllabic words LV conversational level (%)		6.9	10.4	na	na	na	na	na	na	na	Bisyllabic words LV conversational level (%)		12m	70.2	32.4	na	na	na	na	na	na	na
100				Yang 2016			A- normal calorics																				Sentences LV conversational level (%)		17.6	21.2	na	na	na	na	na	na	na	Sentences LV conversational level (%)		12m	80.1	33.6	na	na	na	na	na	na	na
100				Yang 2016			B- ear worse calorics		19	Postling only	na	49	12	na	na	na	21	69	4f (.5-4)	112.2	9.7	na	na	na	90	118	Monosyllabic words LV conversational level (%)		10	13.8	na	na	na	na	na	na	na	Monosyllabic words LV conversational level (%)		12m	67.2	27.5	na	na	na	na	na	na	na
100				Yang 2016			B- ear worse calorics																				Bisyllabic words LV conversational level (%)		7.8	11.1	na	na	na	na	na	na	na	Bisyllabic words LV conversational level (%)		12m	77.6	26.4	na	na	na	na	na	na	na
100				Yang 2016			B- ear worse calorics																				Sentences LV conversational level (%)		14.1	17.9	na	na	na	na	na	na	na	Sentences LV conversational level (%)		12m	83.3	32.2	na	na	na	na	na	na	na
100				Yang 2016			C- bilat poor calorics		18	Postling only	na	48	13	na	na	na	25	76	4f (.5-4)	111.3	13.8	na	na	na	80	118	Monosyllabic words LV conversational level (%)		16.6	12.1	na	na	na	na	na	na	na	Monosyllabic words LV conversational level (%)		12m	62.1	25.3	na	na	na	na	na	na	na
100				Yang 2016			C- bilat poor calorics																				Bisyllabic words LV conversational level (%)		6.9	8.7	na	na	na	na	na	na	na	Bisyllabic words LV conversational level (%)		12m	71.2	34.6	na	na	na	na	na	na	na
100				Yang 2016			C- bilat poor calorics																				Sentences LV conversational level (%)		16.8	17	na	na	na	na	na	na	na	Sentences quiet LV conversational level (%)		12m	84.8	25.5	na	na	na	na	na	na	na
100				Yang 2016			D- ear better calorics		12	Postling only	na	46	16	na	na	na	22	72	4f (.5-4)	104.5	16.9	na	na	na	72	118	Monosyllabic words LV conversational level (%)		10.8	13.8	na	na	na	na	na	na	na	Monosyllabic words LV conversational level (%)		12m	58.2	34.9	na	na	na	na	na	na	na
100				Yang 2016			D- ear better calorics																				Bisyllabic words LV conversational level (%)		7.5	12.1	na	na	na	na	na	na	na	Bisyllabic words LV conversational level (%)		12m	74.5	38	na	na	na	na	na	na	na
100				Yang 2016			D- ear better calorics																				Sentences LV conversational level (%)		14.5	12.1	na	na	na	na	na	na	na	Sentences LV conversational level (%)		12m	81.4	30.1	na	na	na	na	na	na	na
101	Beyond Sentence Recognition in Quiet for Older Adults-Implications for Cochlear Implant Candidacy	2018	Otology & Neurotology	Zhang 2018	USA	Comparative study with concurrent group(s)	sentence recognition in quiet and monosyllabic word recognition scores ≤40%	54	35	Unknown		71.1	na	na	na	na	na	na	na	na	na	na	na	na	na	na	Sentences live voice 50dB(%)		tested in best-aided condition only	na	na	na	na	na	na	na	na	Sentences live voice 50dB(%)		17m	83.1	17.4	na	na	na	na	na	na	na
101				Zhang 2018																																		Monosyllabic words live voice 50dB (%)		17m	60.2	19.5	na	na	na	na	na	na	na
101				Zhang 2018			sentence recognition in quiet scores >40% and sentence recognition in noise scores ≤40%		11	Unknown		74.9	na	na	na	na	na	na	na	na	na	na	na	na	na	na	Sentences live voice 50dB(%)		tested in best-aided condition only	na	na	na	na	na	na	na	na	Sentences live voice 50dB(%)		11m	90.1	7.9	na	na	na	na	na	na	na
101				Zhang 2018																																		Monosyllabic words live voice 50dB (%)		11m	66.8	20	na	na	na	na	na	na	na
101				Zhang 2018			sentence recognition in quiet scores >40% and monosyllabic word recognition scores ≤40% in the ear to be implanted		8	Unknown		71.1	na	na	na	na	na	na	na	na	na	na	na	na	na	na	Sentences live voice 50dB(%)		tested in best-aided condition only	na	na	na	na	na	na	na	na	Sentences live voice 50dB(%)		11m	90.6	6.9	na	na	na	na	na	na	na
101				Zhang 2018																																		Monosyllabic words live voice 50dB (%)		11m	70	18.8	na	na	na	na	na	na	na
102	The role of age on cochlear implant performance, use, and health utility: a multicenter clinical trial	2014	Otology & Neurotology	Zwolan 2014	USA	Comparative study with concurrent group(s)	Younger (<65y)	38	20	Postling only		53.51	in table	na	na	na	18.61	64.67	4F(.5,1,2,4)	104.22	13.19	na	na	may be extracted from table	78.75	118.5	Monosyllabic words 60dBA (%)		5.42	not possible to extract from graph	na	na	na	na	na	na	na	Monosyllabic words 60dBA (%)		12m	65.11	not possible to extract from graph				na	na	na	na
102				Zwolan 2014																							Sentences bilaterally aided 60dBA (AzBio) (%)	y	9	not possible to extract from graph	na	na	na	na	na	na	na	Sentences (AzBio) 60dBA (%)		12m	67	not possible to extract from graph				na	na	na	na
102				Zwolan 2014																							Sentences 60 dBA (HINT) best aided (%)	y	38	not possible to extract from graph	na	na	na	na	na	na	na	Sentences 60 dBA (HINT) (%)		12m	82	not possible to extract from graph				na	na	na	na
102				Zwolan 2014			Older (>65y)		18	Postling only		74.78	in table	na	na	na	66.19	89.07	4F(.5,1,2,4)	101.11	13.36	na	na	may be extracted from table	75	131.75	Monosyllabic words 60dBA (%)		5.42	not possible to extract from graph	na	na	na	na	na	na	na	Monosyllabic words 60dBA (%)		12m	48.83	not possible to extract from graph				na	na	na	na
102				Zwolan 2014																							Sentences bilaterally aided 60dBA (AzBio) (%)	y	9	not possible to extract from graph	na	na	na	na	na	na	na	Sentences (AzBio) 60dBA (%)		12m	48	not possible to extract from graph				na	na	na	na
102				Zwolan 2014																							Sentences 60 dBA (HINT) best aided (%)	y	45	not possible to extract from graph	na	na	na	na	na	na	na	Sentences 60 dBA (HINT) (%)		12m	76	not possible to extract from graph				na	na	na	na
103	Cochlear implant rehabilitation for patients with vestibular schwannoma: Report of two cases	2012	Cochlear implants international	Amoodi 2012	Canada	Case series (post or pre/post)	No	2	2	Both pre- and post ling	Vestibular Schwannoma
104	Cochlear implantation in patients with Cogan syndrome: long-term results	2015	European Archives of Oto-Rhino-Laryngology	Bacciu 2015	Italy	Case series (post or pre/post)	N	2	2	Postling only	Cogan Syndrome
105	Cochlear Implantation Via the Middle Fossa Approach: Surgical and Programming Considerations	2012	Otology & Neurotology	Bento 2012	Brazil	Case series (post or pre/post)	No	4	4	Postling only	na
106	Cochlear implantation in patients affected by superficial hemosiderosis of the central nervous system	2012	European Archives of Oto-Rhino-Laryngology	Berrettini 2012	Italy	Case series (post or pre/post)		3	3	Postling only	superficial hemosiderosis of the central nervous system
107	Idiopathic sensorineural hearing loss in the only hearing ear	2016	Acta Otorhinolaryngologica Italica	Berrettini 2016	Italy	Case series (post or pre/post)	No	6	6	Postling only	Sudden hearing loss in only hearing ear
108	Microangiopathy of the inner ear, deafness, and cochlear implantation in a patient with Susac syndrome	2011	Acta Oto-Laryngologica	Bittencourt 2011	Brazil	Case series (post or pre/post)	No	1	1	Postling only	Susac syndrome
109	Programming peculiarities in two cochlear implant users with superficial siderosis of the central nervous system	2012	European Archives of Oto-Rhino-Laryngology	Bittencourt 2012	Brazil	Case series (post or pre/post)	No	2	2	Postling only	Superficial siderosis
110	Cochlear implant in Cogan syndrome	2011	Acta Oto-Laryngologica	Bovo 2011	Italy	Case series (post or pre/post)	No	2	2	Postling only	Cogan syndrome
111	Initial clinical experience with a totally implantable cochlear implant research device	2008	Otology & Neurotology	Briggs 2008	Australia	Case series (post or pre/post)	N	3	3	Postling only	na
112	Cochlear implantation in unilateral deaf subjects associated with ipsilateral tinnitus	2010	Otology & Neurotology	Buechner 2010	Germany	Comparative study no concurrent group	No	5	5	Postling only	SSD
113	Cochlear implantation in patients with otosclerosis of the otic capsule	2017	American Journal of Otolaryngology	Burmeister 2017	USA	Case series (post or pre/post)	No	5	5	Postling only	Otosclerosis of the otic capsule
114	Cochlear implantation in patients with neurofibromatosis type 2: variables affecting auditory performance	2012	Otology & Neurotology	Carlson 2012	USA	Case series (post or pre/post)	No	6	6 (10 but data missing for 4)	Postling only	NF2
115	Cochlear Implantation in Patients With Intracochlear and Intralabyrinthine Schwannomas	2016	Otology & Neurotology	Carlson 2016	USA	Case series (post or pre/post)	No	8	8	Unknown	Intracochlear and Intralabyrinthine Schwannomas
116	Cochlear implantation in a patient with acute myelomonocytic leukemia before allogeneic peripheral blood stem cell transplantation	2014	Auris Nasus Larynx	Cho 2014	South Korea	Case series (post or pre/post)	No	1	1	Postling only	Acute myelomonocytic leukemia
117	Neurocognitive testing and cochlear implantation: Insights into performance in older adults	2016	Clinical Interventions in Aging	Cosetti 2016	USA	Comparative study no concurrent group	No	7	7	Postling only	Elderly
118	Cochlear implantation of a patient with a previously undescribed mitochondrial DNA defect	2001	Journal of Laryngology and Otology	Counter 2001	UK	Case series (post or pre/post)	No	1	1	Postling only	Mitochondrial DNA defect
119	Bilateral sensorineural hearing loss and labyrinthitis ossificans secondary to neurosarcoidosis	2014	Cochlear implants international	Dhanjal 2014	UK	Case series (post or pre/post)	No	1	1	Postling only	labyrinthitis ossificans secondary to neurosarcoidosis
120	Vestibular schwannoma in the only hearing ear: Role of cochlear implants	2013	Annals of Otology, Rhinology and Laryngology	DiLella 2013	Italy	Case series (post or pre/post)	No	9	9	Both pre- and post ling	Vestibular schwannoma
121	Simultaneous labyrinthectomy and cochlear implantation for patients with single-sided meniere's disease and profound sensorineural hearing loss	2015	BioMed Research International	Doobe 2015	Germany	Case series (post or pre/post)	No	5	5	Unknown	Meniere's Disease
122	Prediction of cochlear implant performance by genetic mutation: the spiral ganglion hypothesis	2012	Hearing Research	Eppsteiner 2012	USA	Case series (post or pre/post)	N	3	3	Postling only	Genetic mutation (2 participants had mutations in TMPRSS3, and 1 segregated mutations in LOXHD1)
123	Cochlear implantation in Meniere's disease	2014	JAMA Otolaryngology - Head and Neck Surgery	Fife 2014	USA	Comparative study no concurrent group	No	8	8	Unknown	Meniere's Disease
124	Auditory abilities after cochlear implantation in adults with unilateral deafness: a pilot study	2012	Otology & Neurotology	Firszt 2012(a)	USA	Case series (post or pre/post)	N	3	3	Postling only	SSD
125	Residual hearing conservation and electroacoustic stimulation with the nucleus 24 contour advance cochlear implant	2006	Otology & Neurotology	Fraysse 2006	France, Spain, Germany	Comparative study no concurrent group	No	7	7	Postling only	na
126	Investigating long-term effects of cochlear implantation in single-sided deafness: a best practice model for longitudinal assessment of spatial hearing abilities and tinnitus handicap	2014	Otology & Neurotology	Gartrell 2014	USA	Comparative study no concurrent group	No	1	1	Postling only	SSD
127	Middle Fossa Approach for Cochlear Implantation	2018	Otology & Neurotology	Gawecki 2018	Poland	Case series (post or pre/post)	No	4	4	Postling only	na
128	Cochlear implantation in patients with bilateral severe sensorineural hearing loss after major blunt head trauma	2011	Otology & Neurotology	Greenberg 2011	Canada	Case series (post or pre/post)	N	5	5	Postling only	Major blunt head trauma
129	Cochlear implantation in neurobrucellosis	2009	Otology & Neurotology	Guneri 2009	Turkey	Case series (post or pre/post)	No	1	1	Postling only	Neurobrucellosis
130	Cochlear implantation in fractured inner ears	2011	Journal of Otolaryngology - Head and Neck Surgery	Hagr 2011	Saudi Arabia	Case series (post or pre/post)	No	5	5	Postling only	Inner ear fracture
131	Sudden bilateral sensorineural hearing loss associated with urticarial vasculitis	2013	Journal of Laryngology and Otology	Hall 2013	UK	Case series (post or pre/post)	No	1	1	Postling only	Sudden HL associated with urticarial vasculitis
132	Single-Sided Deafness: The Effect of Cochlear Implantation on Quality of Life, Quality of Hearing, and Working Performance	2015	Orl-Journal for Oto-Rhino-Laryngology Head and Neck Surgery	Harkonen 2015	Finland	Case series (post or pre/post)	No	7	7	Postling only	SSD
133	Clinical outcome after cochlear implantation in patients with unilateral hearing loss due to labyrinthitis ossificans	2013	Otology & Neurotology	Hassepass 2013	Germany	Comparative study no concurrent group	No	3	3	Postling only	SSD
134	Cochlear implantation for hearing rehabilitation in single-sided deafness after translabyrinthine vestibular schwannoma surgery	2016	European Archives of Oto-Rhino-Laryngology	Hassepass 2016	Germany	Case series (post or pre/post)	No	3	3	Postling only	CI for Asymmetric HL/SSD following VS resection
135	Successful cochlear implantation in a patient with superficial siderosis	2006	American Journal of Otolaryngology	Hathaway 2006	USA	Case series (post or pre/post)	No	1	1	Postling only	Superficial siderosis
136	A case of bilateral cochlear implantation in single-sided untreated acoustic neurinoma	2009	Acta Oto-Laryngologica	Helbig 2009	Germany	Case series (post or pre/post)	No	1	1	Postling only	Acoustic neurinoma
137	Sequential bilateral cochlear implantation in a patient with bilateral Meniere's disease	2012	Journal of the American Academy of Audiology	Holden 2012	USA	Case series (post or pre/post)	No	1	1	Postling only	Meniere's Disease
138	Hearing Restoration for Adults with Vestibular Schwannoma in the only Hearing Ear: Ipsilateral or Contralateral Cochlear Implantation?	2016	Orl; Journal of Oto-Rhino-Laryngology & its Related Specialties	Huo 2016	China	Case series (post or pre/post)	No	3	3	Both pre- and post ling	Vestibular schwannoma
139	Bilateral cochlear implantation in a patient with petrous bone cholesteatoma in the only hearing ear: Case report	2011	Journal of Laryngology and Otology	Husseini 2011	Italy	Case series (post or pre/post)	No	1	1	Postling only	Petrous bone cholesteatoma
140	Cochlear implantation after renal transplantation	2012	American Journal of Otolaryngology	Iverson 2012	USA	Comparative study no concurrent group	No	2	2	Postling only	CI after renal transplant
141	Cochlear implantation for hearing loss associated with bilateral endolymphatic sac tumors in von Hippel-Lindau disease	2007	Otology & Neurotology	Jagannathan 2007	USA	Case series (post or pre/post)	No	1	1	Postling only	Endolymphatic sac tumors (ELSTs) are associated with von Hippel-Lindau disease
142	The effects of cochlear implantation in Japanese single-sided deafness patients: five case reports	2016	Acta Oto-Laryngologica	Kitoh 2016	Japan	Case series (post or pre/post)	No	5	5	Postling only	SSD
143	Cochlear implant outcomes and quality of life in adults with prelingual deafness	2007	Laryngoscope	Klop 2007	The Netherlands	Comparative study no concurrent group	No	8	8	Preling only	na
144	Cochlear implantation in Pendred syndrome	2011	Cochlear implants international	Kontorinis 2011	Germany	Case series (post or pre/post)	No	1	1	Preling only	Pendred syndrome; Enlarved vesibular aqueduct, Mondini dysplasia
145	Ipsilateral Cochlear Implantation After Cochlear Nerve Preserving Vestibular Schwannoma Surgery in Patients With Neurofibromatosis Type 2	2014	Otology & Neurotology	Lloyd 2014	UK	Case series (post or pre/post)	No	5	5	Postling only	NF2
146	Cochlear implantation in postirradiated ears: Outcomes and challenges	2006	Laryngoscope	Low 2006	Singapore	Case series (post or pre/post)	No	4	4	Postling only	Radiotherapy for nasopharyngeal cancerinoma
147	Cochlear implantation in patients with bilateral Meniere's syndrome	2003	Otology & Neurotology	Lustig 2003	USA	Case series (post or pre/post)	No	5	5	Postling only	Meniere's Disease
148	Cochlear implantation in patients with neurofibromatosis type 2 and bilateral vestibular schwannoma	2006	Otology & Neurotology	Lustig 2006	USA	Case series (post or pre/post)	No	7	7	Postling only	NF2 and Vestibular schwannoma
149	Cochlear implantation in irradiated tympanojugular paraganglioma	2015	International journal of audiology	MedinaMd 2015	Italy	Case series (post or pre/post)	No	1	1	Postling only	Irradiated tympanojugular paraganglioma
150	Neurofibromatosis 2: hearing restoration options	2012	Revista Brasileira de Otorrinolaringologia	Monteiro 2012	Brazil	Case series (post or pre/post)	No	1	1	Postling only	NF2
151	Cochlear implantation in Cockayne syndrome: Our experience of two cases with different outcomes	2007	Laryngoscope	Morris 2007	Canada	Case series (post or pre/post)	No	1	1	Postling only	Cockayne syndrome
152	Cochlear Implantation in Meniere's Disease With and Without Labyrinthectomy	2017	Otology & Neurotology	Mukherjee 2017	Australia	Comparative study with concurrent group(s)	Intact labyrinths	9	na (with bilat CIs)		Meniere's Disease
152				Mukherjee 2017			Simult labyrinthectomy		6		Meniere's Disease
152				Mukherjee 2017			Sequen to labyrinthectomy		3		Meniere's Disease
153	Single-sided deafness: The effect of cochlear implantation on quality of life, quality of hearing, and working performance test gabi	2015	Case Reports in Ophthalmology	Muller-Isberner 2015	Finland	Comparative study no concurrent group	No	7	7	Postling only	SSD
154	Successful outcome of cochlear implantation in a patient with superficial siderosis	2012	B-Ent	Nogueira 2012	UK	Case series (post or pre/post)	No	1	1	Postling only	Superficial siderosis
155	Standard cochlear implantation of adults with residual low-frequency hearing: Implications for combined electro-acoustic stimulation	2007	Otology & Neurotology	Novak 2007	USA	Comparative study no concurrent group	No	6	6	Postling only	Low Frequency residual hearing
156	Cochlear implantation is a therapeutic option for superficial siderosis patients with sensorineural hearing loss	2016	Journal of Laryngology and Otology	Omichi 2016	Japan	Case series (post or pre/post)	No	1	1	Postling only	Superficial siderosis
157	Delayed cochlear implantation after surgical labyrinthectomy	2012	Journal of Laryngology and Otology	Osborn 2012	Canada	Case series (post or pre/post)	No	1	1	Postling only	Bilateral labyrinthectomy after Menieres
158	Hearing restoration in NF2 patients and patients with vestibular schwannoma in the only hearing ear: Report of two cases	2014	American Journal of Otolaryngology	Ozdek 2014	Turkey	Case series (post or pre/post)	No	1	1	Postling only	NF2
159	Cochlear implantation in patients with vestibular schwannoma: A single United Kingdom center experience	2013	Laryngoscope	Pai 2013	UK	Case series (post or pre/post)	No	7	7	Unknown	Vestibular schwannoma
160	Cochlear implantation and Cogan syndrome	2003	Otology & Neurotology	Pasanisi 2003	Italy	Case series (post or pre/post)	No	5	5	Postling only	Cogan syndrome
161	Speech recognition in elderly cochlear implant recipients	2003	Clinical Otolaryngology	Pasanisi 2003(b)	Italy	Comparative study with concurrent group(s)	Elderly (>65 years)	4	2	Postling only	Elderly
161				Pasanisi 2003(b)			Control (14-51 years)		2	Postling only	na
162	Cochlear implantation is safe and effective in patients with MYH9-related disease	2014	Orphanet Journal of Rare Diseases	Pecci 2014	Italy	Comparative study with concurrent group(s)	N	7	7	Postling only	MYH9-related disease
163	Simultaneous labyrinthectomy and cochlear implantation in unilateral meniere's disease	2018	Laryngoscope Investigative Otolaryngology.	Perkins 2018	USA	Case series (post or pre/post)	No	3	3	Postling only	Unilateral Meniere's disease
164	Cochlear implantation in a patient with neurofibromatosis type 1 and profound hearing loss: Evidence to support a cochlear site of lesion	2003	Otology & Neurotology	Poissant 2003	USA	Case series (post or pre/post)	No	1	1	Postling only	NF1
165	Cochlear implant outcomes in patients with superior canal dehiscence	2015	Cochlear implants international	Puram 2015	USA	Case series (post or pre/post)	No	8	8	Postling only	Superior canal dehiscence
166	Auditory rehabilitation of patients with neurofibromatosis Type 2 by using cochlear implants	2011	Journal of Neurosurgery	Roehm 2011	USA	Case series (post or pre/post)	N	7	7	Unknown	NF2
167	Cochlear Implantation Following Treatment for Medulloblastoma	2010	Laryngoscope	Roland 2010	USA	Case series (post or pre/post)	No	2	2	Postling only	Patients who underswent medulloblastoma treatment in childhood
168	Cochlear Implantation in Human Immunodeficiency Virus-Infected Patients	2003	Otology & Neurotology	RolandJr 2003	USA	Case series (post or pre/post)	No	2	2	Postling only	HIV positive
169	Cochlear implantation following cerebellar surgery	2011	Cochlear implants international	Saeed 2011	UK	Comparative study no concurrent group	No	2	2	Postling only	after cerebellar surgery
170	OPA1-related auditory neuropathy: Site of lesion and outcome of cochlear implantation	2015	Brain	Santarelli 2015	Italy	Case series (post or pre/post)	OPA1-M	7	7	Both pre- and post ling
170				Santarelli 2015			OPA1-H		0
171	Cochlear implantation in a bilateral sensorineural hearing loss patient with relapsing polychondritis	2012	Rheumatology International	Seo 2012	South Korea	Case series (post or pre/post)	No	1	1	Postling only	Relapsing polychondritis
172	Cochlear implantation in patients with bilateral cochlear trauma	2010	American Journal of Otolaryngology	Serin 2010	Turkey	Comparative study no concurrent group	No	5	5	Postling only	Cochlear trauma
173	Implanting outside the guidelines: A case study	2008	Journal of the American Academy of Audiology	Seymour 2008	USA	Case series (post or pre/post)	N	1	1	Postling only	Menieres, Good in quiet, poor in noise
174	Cochlear implantation in a profoundly deaf patient who also suffers from multiple sclerosis--a case study	2010	Cochlear implants international	Shanbhag 2010	India	Case series (post or pre/post)	No	1	1	Postling only	Co-incidental multiple sclerosis
175	Cochlear Implantation in Brown-Vialetto-Van-Laere syndrome	2011	Journal of Laryngology and Otology	Sinnathuray 2011	UK	Comparative study no concurrent group	No	2	2	Postling only	Brown-Vialetto-Van-Laere syndrome
176	Cochlear Implantation for Single-Sided Deafness: A Multicenter Study	2017	Laryngoscope	Sladen 2017(a)	USA	Comparative study no concurrent group	No	8	8	Postling only	SSD
177	CHD7 Mutational Analysis and Clinical Considerations for Auditory Rehabilitation in Deaf Patients with CHARGE Syndrome	2011	PLoS ONE	Song 2011	South Korea	Case series (post or pre/post)	N	1	1	Unknown	CHARGE syndrome
178	Preliminary speech recognition results after cochlear implantation in patients with unilateral hearing loss: A case series	2011	Journal of Medical Case Reports	Stelzig 2011	Germany	Case series (post or pre/post)	N	4	4	Postling only	SSD
179	Cochlear implantation in patients with osteogenesis imperfecta	2005	Otolaryngology - Head and Neck Surgery	Streubel 2005	USA	Case series (post or pre/post)	No	2	2	Postling only	Osteogenesis imperfecta
180	A mathematical model of medial consonant identification by cochlear implant users	2011	Journal of the Acoustical Society of America	Svirsky 2011	USA	Case series (post or pre/post)	No	6	6	Postling only	Part of larger study with older devices
181	Outcomes of visually impaired patients who received cochlear implantations	2016	Auris Nasus Larynx	Takano 2016	Japan	Case series (post or pre/post)	No	3	3	Postling only	Visual impairment
182	Cochlear implantations in visually impaired patients	2007	European Archives of Oto-Rhino-Laryngology	Takasaki 2007	Japan	Case series (post or pre/post)	No	6	6	Postling only	All had visual impairment
183	Successful outcomes of cochlear implantation in long-term unilateral deafness: Brain plasticity?	2013	NeuroReport	Tavora-Vieira 2013	Australia	Comparative study no concurrent group	No	5	5	Postling only	SSD
184	Cochlear Implantation in Neurofibromatosis Type 2 After Radiation Therapy	2010	Otology & Neurotology	Trotter 2010	Australia	Case series (post or pre/post)	No	2	2	Postling only	NF2
185	Speech Intelligibility as a Predictor of Cochlear Implant Outcome in Prelingually Deafened Adults	2011	Ear and Hearing	vanDijkhuizen 2011	The Netherlands	Case series (post or pre/post)	No	9	9	Preling only	Prelingually deafened with above-average preop speech intelligibility
186	Cochlear Implantation in Adults With Asymmetric Hearing Loss: Benefits of Bimodal Stimulation	2017	Otology & Neurotology	vanLoon 2017	The Netherlands	Case series (post or pre/post)	No	7	7	Postling only	Asymmetric hearing loss
187	Cochlear implantation in posttraumatic bilateral temporal bone fracture	2012	Orl; Journal of Oto-Rhino-Laryngology & its Related Specialties	Vermeire 2012	Belgium	Case series (post or pre/post)	No	1	1	Postling only	Temporal bone fracture
188	Is cochlear implantation an effective treatment for Meniere's disease?	2014	B-Ent	Vermeire 2014	Belgium	Case series (post or pre/post)	N	7	7	Postling only	Meniere's Disease
189	Audiological outcomes after cochlear implantation in a patient with Melnick-Needles syndrome	2008	Acta Oto-Laryngologica	Vermeiren 2008	Belgium	Case series (post or pre/post)	N	1	1	Preling only	Melnick-Needles syndrome
190	Cochlear implantation in a human immunodeficiency virus-infected patient	2005	Laryngoscope	Vincenti 2005	Italy	Case series (post or pre/post)	No	1	1	Postling only	HIV
191	Hearing rehabilitation in neurofibromatosis type 2 patients: Cochlear versus auditory brainstem implantation	2008	Audiology and Neurotology	Vincenti 2008	Italy	Comparative study with concurrent group(s)	CI	4	4	Postling only	NF2
191				Vincenti 2008			ABI (not extracted)
192	Successful cochlear implantation in two profoundly deafened patients with neurofibromatosis type 1: further evidence to support a cochlear site of lesion	2015	Otology & Neurotology	Vincenti 2015	Italy	Case series (post or pre/post)	No	2	2	Postling only	NF1
193	Cochlear implantation in patients with bilateral deafness caused by otitis media with ANCA-associatedvasculitis (OMAAV): A report of four cases	2018	Auris Nasus Larynx	Watanabe 2018	Japan	Case series (post or pre/post)		4	4	Postling only	OM with ANCA associated vasculitis
194	Cortical auditory evoked responses in cochlear implant users with early-onset single-sided deafness: indicators of the development of bilateral auditory pathways	2018	NeuroReport	Wedekind 2018	Australia	Case series (post or pre/post)	No	4	4	Postling only	Onset before 7, but postlingual
195	Cochlear implantation in a patient with pagets disease	2011	Laryngoscope	Wolfovitz 2011	Israel	Case series (post or pre/post)	N	1	1	Postling only	Paget's disease
196	Unsuccessful cochlear implantation in two patients with superficial siderosis of the central nervous system	2008	Otology & Neurotology	Wood 2008	Belgium	Case series (post or pre/post)	No	3	3	Both pre- and post ling	Auditory neuropathy
197	The Outcome of Cochlear Implantation for Mitochondrial Disease Patients With Syndromic Hearing Loss	2015	Otology & Neurotology	Yamamoto 2015	Japan	Case series (post or pre/post)	No	3	3	Postling only	Mitochondrial disease with syndromic hearing loss e mitochondrial encephalomyopathy, lactic acidosis, and stroke-like episodes (MELAS); myoclonic epilepsy with ragged-red fibers; maternally inherited diabetes with deafness (MIDD)]
198	Delayed Cochlear Implantation in Adults With Prelingual Severe-to-Profound Hearing Loss	2011	Otology & Neurotology	Yang 2011	South Korea	Case series (post or pre/post)	No	7	7	Preling only	na
199	Cochlear implantation in a patient with mitochondrial encephalopathy, lactic acidosis and stroke-like episodes syndrome	2003	Acta Oto-Laryngologica	Yasumura 2003	Japan	Case series (post or pre/post)	N	1	1	Postling only	Mitochondrial Encephalopathy, Lactic Acidosis and Stroke-like Episodes Syndrome
200	Cochlear implantation on prelingually deafened adults	2008	Auris Nasus Larynx	Yoshida 2008	Japan	Case series (post or pre/post)	No	1	1	Preling only	Prelingually deafened
201	Cochlear implantation in 3 adults with auditory neuropathy/auditory dys-synchrony	2008	B-Ent	DeLeenheer 2008	Belgium	Case series (post or pre/post)	No	3	3	Postling only	Auditory neuropathy
[truncated: 40 more columns]
